# Supplementary material for: Building a semantically annotated corpus for chronic disease complications using two document types
Source: PLoS One. 2021 Mar 18;16(3):e0247319. doi: 10.1371/journal.pone.0247319 (PMC7971867; doi:10.1371/journal.pone.0247319)
Supplement: S2 File — (ZIP) [file pone.0247319.s002.zip]

Archive with 2,543 entries (2,541 files):
- Read me.txt
- TweetIDs.txt
- EHRs/
- EHRs/220-01.txt
- EHRs/220-02.txt
- EHRs/220-03.txt
- EHRs/220-04.txt
- EHRs/220-05.txt
- EHRs/221-01.txt
- EHRs/221-02.txt
- EHRs/221-03.txt
- EHRs/221-04.txt
- EHRs/221-05.txt
- EHRs/223-01.txt
- EHRs/223-02.txt
- EHRs/223-03.txt
- EHRs/223-04.txt
- EHRs/224-01.txt
- EHRs/224-02.txt
- EHRs/224-03.txt
- EHRs/224-04.txt
- EHRs/225-01.txt
- EHRs/225-02.txt
- EHRs/225-03.txt
- EHRs/225-04.txt
- EHRs/226-01.txt
- EHRs/226-02.txt
- EHRs/226-03.txt
- EHRs/226-04.txt
- EHRs/226-05.txt
- EHRs/227-01.txt
- EHRs/227-02.txt
- EHRs/227-03.txt
- EHRs/227-04.txt
- EHRs/227-05.txt
- EHRs/228-01.txt
- EHRs/228-02.txt
- EHRs/228-03.txt
- EHRs/228-04.txt
- EHRs/228-05.txt
- EHRs/241-01.txt
- EHRs/241-02.txt
- EHRs/241-03.txt
- EHRs/241-04.txt
- EHRs/242-01.txt
- EHRs/242-02.txt
- EHRs/242-03.txt
- EHRs/242-04.txt
- EHRs/242-05.txt
- EHRs/243-01.txt
- EHRs/243-02.txt
- EHRs/243-03.txt
- EHRs/243-04.txt
- EHRs/244-01.txt
- EHRs/244-02.txt
- EHRs/244-03.txt
- EHRs/244-04.txt
- EHRs/247-01.txt
- EHRs/247-02.txt
- EHRs/247-03.txt
- EHRs/247-04.txt
- EHRs/249-01.txt
- EHRs/249-02.txt
- EHRs/249-03.txt
- EHRs/249-04.txt
- EHRs/250-01.txt
- EHRs/250-02.txt
- EHRs/250-03.txt
- EHRs/250-04.txt
- EHRs/252-01.txt
- EHRs/252-04.txt
- EHRs/253-01.txt
- EHRs/254-01.txt
- EHRs/254-02.txt
- EHRs/254-05.txt
- EHRs/255-01.txt
- EHRs/255-02.txt
- EHRs/255-03.txt
- EHRs/256-01.txt
- EHRs/256-02.txt
- EHRs/256-03.txt
- EHRs/256-04.txt
- EHRs/256-05.txt
- EHRs/257-01.txt
- EHRs/257-02.txt
- EHRs/257-03.txt
- EHRs/257-04.txt
- EHRs/270-01.txt
- EHRs/270-02.txt
- EHRs/270-03.txt
- EHRs/270-04.txt
- EHRs/271-01.txt
- EHRs/271-03.txt
- EHRs/272-03.txt
- EHRs/272-04.txt
- EHRs/274-01.txt
- EHRs/274-04.txt
- EHRs/276-01.txt
- EHRs/276-03.txt
- EHRs/277-01.txt
- EHRs/277-02.txt
- EHRs/278-05.txt
- EHRs/279-01.txt
- EHRs/279-02.txt
- EHRs/279-03.txt
- EHRs/279-04.txt
- EHRs/279-05.txt
- EHRs/281-01.txt
- EHRs/281-02.txt
- EHRs/281-03.txt
- EHRs/282-01.txt
- EHRs/282-02.txt
- EHRs/282-04.txt
- EHRs/284-01.txt
- EHRs/284-02.txt
- EHRs/284-03.txt
- EHRs/284-04.txt
- EHRs/284-05.txt
- EHRs/285-01.txt
- EHRs/285-03.txt
- EHRs/285-04.txt
- EHRs/285-05.txt
- EHRs/286-01.txt
- EHRs/286-02.txt
- EHRs/286-03.txt
- EHRs/287-03.txt
- EHRs/288-01.txt
- EHRs/288-03.txt
- EHRs/288-04.txt
- EHRs/289-05.txt
- EHRs/290-01.txt
- EHRs/290-02.txt
- EHRs/290-03.txt
- EHRs/290-04.txt
- EHRs/291-01.txt
- EHRs/291-02.txt
- EHRs/293-05.txt
- EHRs/294-01.txt
- EHRs/294-02.txt
- EHRs/294-03.txt
- EHRs/294-04.txt
- EHRs/295-01.txt
- EHRs/295-02.txt
- EHRs/295-03.txt
- EHRs/295-04.txt
- EHRs/295-05.txt
- EHRs/296-05.txt
- EHRs/297-01.txt
- EHRs/297-02.txt
- EHRs/297-03.txt
- EHRs/297-04.txt
- EHRs/297-05.txt
- EHRs/298-01.txt
- EHRs/298-03.txt
- EHRs/298-04.txt
- EHRs/298-05.txt
- EHRs/299-05.txt
- EHRs/300-01.txt
- EHRs/300-02.txt
- EHRs/300-03.txt
- EHRs/300-04.txt
- EHRs/300-05.txt
- EHRs/301-01.txt
- EHRs/301-02.txt
- EHRs/301-03.txt
- EHRs/301-04.txt
- EHRs/301-05.txt
- EHRs/304-01.txt
- EHRs/304-02.txt
- EHRs/304-03.txt
- EHRs/304-04.txt
- EHRs/304-05.txt
- EHRs/307-04.txt
- EHRs/307-05.txt
- EHRs/308-03.txt
- EHRs/308-04.txt
- EHRs/309-01.txt
- EHRs/309-02.txt
- EHRs/309-03.txt
- EHRs/309-04.txt
- EHRs/309-05.txt
- EHRs/320-01.txt
- EHRs/320-02.txt
- EHRs/320-03.txt
- EHRs/320-04.txt
- EHRs/322-01.txt
- EHRs/322-02.txt
- EHRs/322-03.txt
- EHRs/322-04.txt
- EHRs/322-05.txt
- EHRs/323-01.txt
- EHRs/323-02.txt
- EHRs/323-05.txt
- EHRs/325-02.txt
- EHRs/325-03.txt
- EHRs/325-04.txt
- EHRs/325-05.txt
- EHRs/327-01.txt
- EHRs/327-02.txt
- EHRs/327-03.txt
- EHRs/327-04.txt
- EHRs/329-01.txt
- EHRs/329-02.txt
- EHRs/329-03.txt
- EHRs/329-04.txt
- EHRs/331-01.txt
- EHRs/331-02.txt
- EHRs/331-03.txt
- EHRs/331-04.txt
- EHRs/331-05.txt
- EHRs/332-01.txt
- EHRs/332-02.txt
- EHRs/332-03.txt
- EHRs/332-04.txt
- EHRs/332-05.txt
- EHRs/333-01.txt
- EHRs/333-02.txt
- EHRs/333-03.txt
- EHRs/333-04.txt
- EHRs/334-01.txt
- EHRs/334-03.txt
- EHRs/334-04.txt
- EHRs/335-01.txt
- EHRs/335-03.txt
- EHRs/335-04.txt
- EHRs/336-01.txt
- EHRs/336-02.txt
- EHRs/336-03.txt
- EHRs/336-04.txt
- EHRs/337-01.txt
- EHRs/337-02.txt
- EHRs/337-03.txt
- EHRs/337-04.txt
- EHRs/337-05.txt
- EHRs/339-01.txt
- EHRs/339-02.txt
- EHRs/339-03.txt
- EHRs/339-04.txt
- EHRs/350-01.txt
- EHRs/350-02.txt
- EHRs/350-03.txt
- EHRs/350-04.txt
- EHRs/352-01.txt
- EHRs/352-02.txt
- EHRs/352-03.txt
- EHRs/352-04.txt
- EHRs/352-05.txt
- EHRs/354-01.txt
- EHRs/354-02.txt
- EHRs/354-03.txt
- EHRs/354-04.txt
- EHRs/355-01.txt
- EHRs/355-02.txt
- EHRs/355-03.txt
- EHRs/355-04.txt
- EHRs/356-01.txt
- EHRs/356-02.txt
- EHRs/356-03.txt
- EHRs/356-04.txt
- EHRs/357-01.txt
- EHRs/357-02.txt
- EHRs/357-03.txt
- EHRs/357-04.txt
- EHRs/357-05.txt
- EHRs/358-04.txt
- EHRs/359-01.txt
- EHRs/359-02.txt
- EHRs/359-03.txt
- EHRs/359-04.txt
- EHRs/360-01.txt
- EHRs/360-02.txt
- EHRs/360-03.txt
- EHRs/360-04.txt
- EHRs/367-01.txt
- EHRs/393-01.txt
- EHRs/396-01.txt
- EHRs/398-01.txt
- Tweets/
- Tweets/1000.txt
- Tweets/1001.txt
- Tweets/1002.txt
- Tweets/1004.txt
- Tweets/1006.txt
- Tweets/1007.txt
- Tweets/1009.txt
- Tweets/1010.txt
- Tweets/1011.txt
- Tweets/1012.txt
- Tweets/1013.txt
- Tweets/1017.txt
- Tweets/1018.txt
- Tweets/1019.txt
- Tweets/102.txt
- Tweets/1020.txt
- Tweets/1022.txt
- Tweets/1023.txt
- Tweets/1024.txt
- Tweets/1027.txt
- Tweets/1028.txt
- Tweets/103.txt
[truncated: 2,243 more entries]
