# Supplementary material for: Building a semantically annotated corpus for chronic disease complications using two document types
Source: PLoS One. 2021 Mar 18;16(3):e0247319. doi: 10.1371/journal.pone.0247319 (PMC7971867; doi:10.1371/journal.pone.0247319)
Supplement: S2 File — (ZIP) [file pone.0247319.s002.zip › Read me.txt]

The PrevComp corpus consists of two document types: 274 Electronic Health Records (EHRs) and 2,265 tweets. 
The EHRs are a subset of the i2b2 heart risk factor EHRs challenge. This repository includes the stand-off annotations for the EHRs and tweets. It also includes the TweetIDs of the the tweets that were obtained from twitter. The full-text of EHRs subset of the corpus  is protected by the i2b2 and you would have to obtain the license to be able to have a copy of the original text records. 

Please note the following: 

1-the  names of records files match the name of the original file as in the i2b2 training-dataset heart risk factors corpus.
2- the file TweetIDs includes two columns: the numbers in the first column match the name of the tweets's annotations file and the numbers in the second cloumn
refer to the tweetIDs in Twitter.

If you are planning to use the corpus and for full description of the PrevComp please refer to the following paper:

Alnazzawi, Noha. " Building a semantically annotated corpus for chronic disease complications using two document types." PloS one.
