# Supplementary material for: Building a semantically annotated corpus for chronic disease complications using two document types
Source: PLoS One. 2021 Mar 18;16(3):e0247319. doi: 10.1371/journal.pone.0247319 (PMC7971867; doi:10.1371/journal.pone.0247319)
Supplement: S2 File — (ZIP) [file pone.0247319.s002.zip › TweetIDs.txt]

Tweet_number	Tweet_ID
3	1110205560538841088
4	1110208235280175104
13	1110346154057834499
15	1110365774999363585
16	1110371151967150080
17	1110398695504314371
20	1110468284401549312
22	1110478189036474368
24	1110499398902038528
25	1110528828844240896
26	1110538595432058880
32	1110587631929344000
33	1110588072792653825
36	1110652430751010816
40	1110746729459212288
43	1110788201780822016
50	1110910149953290245
51	1110917465146646530
53	1110948482611728384
54	1110950016183603200
55	1110958643292356608
56	1110961534518333440
58	1110985194729807878
59	1111003724007333891
61	1111077264316219393
62	1111096073760710657
63	1111126344946073601
66	1111251378981216256
69	1111280619584143360
70	1111309004649742336
72	1111437667273572357
73	1111442473929179137
75	1111547853900562433
82	1111700535625830401
84	1111749797394833408
90	1111914655033765888
91	1111938706649333760
95	1111981243904782336
97	1112021922219462656
98	1112034933743202309
99	1112036778251378688
102	1112103363800293376
103	1112105004557426689
106	1112120005569724417
107	1112126392534265857
109	1112140176132730880
110	1112141567110926336
112	1112155470750453760
114	1112168876706545665
115	1110145086044753922
116	1112274320594628608
117	1112296835064975360
120	1112537669534388225
121	1112554651776368640
125	1112641165856292864
126	1112660935884320769
127	1112660964552396801
130	1112683786817421312
133	1112715886832615424
134	1112716863904104450
135	1112723538983575552
136	1112726664012795909
138	1112751164527968256
139	1112768716436049921
140	1112770298246582274
141	1112834757782515712
146	1112993476088459266
148	1113002546585534464
150	1113033462741643264
154	1113111039393005570
155	1113150076958990343
161	1113245534314127360
163	1113379464057184256
165	1113470714261143552
166	1113481858292097024
167	1113483263476207617
172	1113643094061273089
174	1113682980298526720
176	1113682994278076416
177	1113710646284173312
179	1113830784442540032
181	1113842068458229761
185	1113873681917329409
187	1113883688859783168
190	1113952540905758720
193	1114028003166687232
194	1114031748390612992
195	1114044752117346305
196	1114050083320819712
197	1114054173543342080
200	1114085416309809153
202	1114122044017397760
203	1114125589823336449
204	1114147652541743104
205	1114151451402604544
206	1114198782143553538
209	1114202864497430528
210	1114204082917531648
212	1114227328215867394
216	1114256506860576770
217	1114260391587135490
218	1114285590411763714
220	1114343659451949056
222	1114347465489231872
223	1114369572079951873
231	1114617394545057792
234	1114669059843547136
235	1114670360127868928
236	1114709380836937728
244	1114863632905428992
245	1114894618313789440
246	1114937086639919105
248	1114960759216320514
251	1114994531055882241
252	1114996425602023430
253	1115020948560855040
256	1115062254595129345
265	1115244859776884736
266	1115245000038735872
269	1115284198951215104
271	1115315325158023168
272	1115325145026048001
273	1115356889066373120
276	1115382297736503296
277	1115457120999178242
279	1115547421382254592
281	1115587768263094274
282	1115605498827431937
283	1115616874174320642
287	1115642522397601792
288	1115650166386769920
290	1115683653366046721
291	1115703653988491264
294	1115795909898432512
296	1115822108246990848
297	1115826862448685058
300	1115937480220364800
305	1116004571103600642
307	1116007855318917120
310	1116032186149474304
311	1116053916993634305
312	1116055156230098944
313	1116060870814195717
316	1116109876059672576
317	1116110548918263809
318	1116119948001071104
319	1116140709566922753
320	1116144894450388992
321	1116195188588843009
322	1116247715111940096
324	1116310374087839745
328	1116366642873651200
330	1116388257913278464
331	1116393228486443014
334	1116401539273203712
336	1116432718806560773
337	1116433630283345922
340	1116497146977509378
342	1116506747789893642
345	1116568397980913664
346	1116569885448871937
348	1116635067193761792
349	1116655019015622657
353	1116692755001032705
357	1116723652060491776
358	1116788186959745025
359	1116799068506853376
364	1116875883778854912
365	1116897190738264064
366	1116909530984542208
370	1116936725996216320
371	1116941266405740544
373	1116991270512099329
375	1117001957720379392
376	1117007356720816129
378	1117072260790194181
379	1117090090621243393
386	1117319585177526272
388	1117399318103769091
390	1110905368136298496
391	1117466167533240325
396	1117608918098821125
400	1117706176077103104
404	1117754302385332224
405	1117761325172654080
408	1117798489222787074
409	1117803312773050368
414	1117935803018072064
415	1117969005510365184
416	1117974953637367808
420	1118021367524466688
421	1118041296436752385
426	1118108925314916353
427	1118113358966939648
429	1118153285167398912
434	1118211142130601985
435	1118212516591677440
436	1118220863285805056
437	1118221848817176576
438	1118246349504274432
442	1118443175687991296
445	1118508247898521601
453	1118621474221375488
454	1118635182226059264
456	1118639857822240774
458	1118711381711294465
460	1118764380483719168
466	1118889287003410432
469	1118917968463900673
470	1118919788783460353
471	1118939357258248193
472	1118956118175358976
475	1119006209867038720
476	1119014446872051712
477	1119027394306646016
478	1119044530425204736
480	1119058994725883904
485	1119223185982013445
486	1119265323759357952
491	1119335359987572737
492	1119437389695336449
494	1119585527399718912
495	1119589750220959744
498	1119661518382039042
505	1119943912553177088
508	1120032860998647809
510	1120042674604658689
511	1120061786336710657
513	1120103053191987201
515	1120141161144827904
517	1120153386379300864
518	1120175767780855810
525	1120292003852509184
526	1120300226840027137
528	1120347190105444359
529	1120348867101376513
530	1120358466147823616
531	1120367678097698816
532	1120384411470528512
533	1120387875693039616
537	1120433363469443072
538	1120434521059614720
541	1120478365494988801
542	1120489565935087617
543	1120489588609486850
547	1120554349317566464
553	1120651404673277952
557	1120748782587719682
559	1120771080749297665
560	1120785566705037313
562	1120848841052434439
564	1120894574300471296
567	1120987144913399810
571	1121019455042142210
572	1121020189733195776
573	1121021869510090754
574	1121022589105790978
578	1121082407447400448
586	1121238885214904326
589	1121345226927423488
590	1121406796424343552
591	1121411161621258240
593	1121430977363025920
596	1121545456348205057
601	1121619031792869377
605	1121712733819408384
606	1121719832125366272
607	1121729364008361984
609	1121740529220366336
610	1121763395559149574
618	1121801500890505216
619	1121802630353883136
623	1121900084193447936
627	1121988815613243392
631	1122092163431653378
633	1122115808111382530
636	1122148348582961152
637	1122155148489310208
640	1122192959116578817
641	1122194458496335872
644	1122218554353430528
646	1122283924556787714
648	1122293800641204226
649	1122321204474449920
655	1122432042904555520
657	1122478726166523904
659	1122535187315929088
660	1122555296528814080
661	1122562010468757507
663	1122587896375128064
664	1122589023497801734
669	1122714072078802944
673	1122858831367819264
674	1122869308097552386
681	1122951282409390081
682	1122953040015896581
684	1122994860842258435
687	1123046382011465728
688	1123071395943133186
690	1123090255224029184
691	1123090257476329473
693	1123135790303911937
696	1123188052623548416
698	1123232054362214402
699	1123237005457014784
700	1123246116307447808
701	1123259686512361473
702	1123274031258644480
704	1123310413205180416
708	1123397929383993344
715	1123483422406643715
716	1123489067759546368
717	1123492251727007746
719	1123519431429242880
720	1123529305940799493
721	1123566829039947777
722	1123567261011402758
723	1123574316367523841
724	1123593549889638400
726	1123606583425019904
727	1123609031019462657
729	1123625692107804673
731	1123630688715051011
737	1123770044079595522
743	1123852590951936002
744	1123853400322510848
747	1123927619911610368
749	1123937936695803910
753	1124017006766899200
754	1124025649654636544
755	1124035771571294215
759	1124111214144049153
760	1124127397459177474
762	1124187312554774528
764	1124206389172129792
769	1124361824340602881
771	1124368218582241280
772	1124538632180764673
773	1124590530418155520
781	1124758412447887361
782	1124760080988168193
783	1124760104241455105
784	1124795361095241730
785	1124826471338524672
786	1124833068441903104
789	1124852266362654721
792	1124943991185842178
793	1124953139696816128
796	1125033261342658566
798	1125043147782930433
800	1125056340177633280
801	1125064127288893441
802	1125070984493641728
803	1125074770268057600
804	1125088132809003011
806	1125124736357421060
810	1125352881887092741
811	1125377104705617920
813	1125410882249461760
816	1125459045983379456
820	1125491755212836864
821	1125526575968149507
823	1125552108722434048
824	1125558001383948297
832	1125693574954258433
833	1125694126480068608
834	1125694393460101120
835	1125694493179699201
836	1125699228884447232
837	1125707760824397825
838	1125756460443549698
839	1125769268891664385
840	1125792689637732352
842	1125845486525714437
843	1125847142399119360
845	1125851260412932096
846	1125852375506399233
847	1125852752955863040
848	1125855949502201867
849	1125859641819369474
857	1126018159411175424
859	1126131223213027328
860	1126157587878166529
861	1126159534584627206
862	1126163857590743041
864	1126170961626013696
868	1126227827618197509
871	1126248012102209538
874	1126263623897239552
876	1126271748821831682
878	1126278365852233728
880	1126293775192604672
885	1126358026586398722
886	1126368217738371072
887	1126376225520463872
888	1126392035337015301
890	1126418533427175424
891	1126428163779829760
894	1126440405153779712
896	1126496189413597184
897	1126532636053315585
898	1126535107806945280
899	1126537428947259393
901	1126551239863492609
903	1126565656185442304
904	1126611562234441730
905	1126617943083712519
906	1126622375007674368
907	1126629474051579904
910	1126817935157276672
911	1126823173545177089
913	1126848185727500289
917	1126908894909886465
918	1126912411187937287
922	1126950742647103488
925	1126965577019301888
927	1126986234704715776
928	1127022746398011393
937	1127187989577261056
941	1127231226362966016
944	1127294625776058370
946	1127314709278011393
948	1127348380412383238
949	1127371519099797504
951	1127414286396084225
954	1127568179922964480
955	1127588292084600834
957	1127600180046352384
960	1127626995360309251
963	1127670694999773185
967	1127743196484653056
972	1127827068069273600
974	1127881782123290625
978	1127976074711793668
979	1127996620367331329
981	1128006668468523008
982	1128011770365468673
983	1128022158872129539
986	1128050910649815047
990	1128241328121360385
991	1128263482825158656
994	1128340260235116544
996	1128362264904515585
1000	1128381779813990402
1001	1128419047211712517
1002	1128473558810808321
1004	1128482812842135553
1006	1128521499613310976
1007	1128532461967892480
1009	1128568530767577088
1010	1128599783780880384
1011	1128617892046680069
1012	1128631051276910592
1013	1128643838845886464
1017	1128671603485806592
1018	1128685074336108544
1019	1128689560177848320
1020	1128691490677559297
1022	1128715418619846657
1023	1128716012692606976
1024	1128716015095955462
1027	1128741707170947073
1028	1128744709462134787
1031	1128756601643577346
1035	1128875122423664640
1040	1129010301049999360
1041	1129020144896937985
1042	1129028276851216385
1043	1129040384410177536
1045	1129058559277314049
1050	1129086970154627072
1051	1129099028229083136
1053	1129122583339765761
1056	1129187449358340096
1057	1129189346060460032
1058	1129206551028424704
1059	1129239685996400641
1062	1129336096679235584
1063	1129363382031835137
1064	1129371612237762562
1068	1129414076654903296
1069	1129439669102555136
1070	1129443343904190464
1071	1129445115590840320
1073	1129499572085186562
1082	1129636625456099328
1086	1129685034187649025
1091	1129842531775197185
1092	1129968111048953857
1095	1130038624941223937
1096	1130038910741094400
1097	1130039123090313221
1098	1130039721583947776
1099	1130040373131337728
1102	1130164935579906048
1103	1130181767678218240
1106	1130316341628555264
1107	1130323567151800322
1112	1130501579197620227
1113	1130506300180324353
1115	1130548848978464769
1117	1130591111360200706
1118	1130627800845754368
1122	1130670859218087936
1125	1130729155715325953
1126	1130732017321218048
1130	1130839161601183745
1133	1130939293424324610
1136	1131098119301718016
1139	1131188445081100288
1144	1131244096369156096
1146	1131252359617753088
1151	1131342955606937600
1154	1131346397062680577
1155	1131361908542627840
1159	1131444567763562496
1162	1131489211406782464
1164	1131490847499800576
1169	1131562887472922626
1171	1131576160033411072
1175	1131636263449243648
1177	1131659529014448129
1178	1131663943209017346
1180	1131693477178368014
1183	1131736695546757120
1184	1131781457330954241
1186	1131865145217572864
1193	1132003574114934784
1196	1132067614694477824
1198	1132179692541362177
1199	1132179728679559170
1203	1132281965585952769
1204	1132289990854107138
1205	1132296507238100994
1206	1132323194835066883
1208	1132329008790757379
1215	1132599589574512640
1217	1132629425856684032
1220	1132715532942286848
1221	1132925257181007873
1223	1132948215958003712
1231	1133034803270283264
1232	1133050650114383876
1234	1133070137752477696
1241	1133243620960550912
1243	1133288009686691841
1245	1133354036587925509
1246	1133387902493351939
1250	1133520882142330880
1251	1133564502283210752
1263	1133815771057053696
1266	1133851036194627585
1268	1133854158899990528
1269	1133854700988710913
1272	1133942128168427520
1273	1133964812084555778
1274	1133977477829677057
1277	1134083054627147777
1282	1134233030749544449
1284	1134302784143028225
1289	1134455735084027904
1290	1134462947822931968
1292	1134478158684741632
1293	1134478779886125056
1296	1134523968436785152
1297	1134552056126066688
1298	1134553239951761409
1299	1134553751635685376
1306	1134654333717323776
1307	1134751673497395200
1309	1134778863626661889
1311	1134801984052011009
1312	1134823103446433792
1314	1134883807364993024
1316	1134986053448658944
1317	1135003414604263424
1319	1135048891965952000
1321	1135186412276539392
1322	1135191098597552128
1323	1135210197134323718
1324	1135211898306060289
1325	1135226241844469760
1331	1135343762987573248
1332	1135355190402572288
1333	1135391906152755200
1336	1135574847193526272
1339	1135621830994268160
1345	1135747465519538186
1346	1135754850631802880
1348	1135790651050606592
1352	1135895085244194816
1356	1135914825832255494
1357	1135914853627883521
1360	1135961888578310144
1362	1136003437374726149
1363	1136023509925339141
1364	1136028479823208451
1368	1136241981183541250
1369	1136285464930000897
1370	1136293750081228800
1376	1136391255162621952
1377	1136399142022815744
1379	1136491886544162816
1380	1136514963898589186
1382	1136552051100540929
1384	1136581840666583040
1385	1136601159899242496
1388	1136622289590636546
1391	1136718858037805056
1392	1136790176942972928
1395	1136852042079584262
1397	1136904397353623552
1400	1136936123874385921
1401	1136938491533778945
1406	1136979514469343232
1407	1137000712502697984
1409	1137016654573973504
1411	1137035556519591937
1413	1137043570722918400
1414	1137056052908830721
1416	1137083611277135872
1420	1137219339407355905
1421	1137220772970270720
1425	1137303976288952320
1428	1137387254958051328
1429	1137419632602755074
1431	1137443422824878080
1434	1137478324886933505
1438	1137615800037101568
1440	1137736885063888897
1441	1137760120157474816
1443	1137821415200231424
1444	1137826066834239489
1446	1137853486417285121
1447	1137855982363709441
1452	1137922578117484544
1454	1137955052964814848
1456	1138004673313562629
1459	1138098715984572416
1465	1138256929631932416
1474	1138461585003954178
1480	1138528972902412296
1481	1138536430559477767
1483	1138539899462803457
1485	1138642644534550530
1486	1138676202523283456
1487	1138682906694627328
1488	1138691355280957440
1489	1138697579330281472
1491	1138705091299594241
1496	1138850093686243329
1501	1138959895443546112
1507	1139045461568892928
1510	1139073283028971520
1512	1139082081617743872
1513	1139109936619765760
1515	1139134402557095938
1518	1139187556866826241
1519	1139210550364258304
1525	1139468861458329601
1527	1139488518751887362
1530	1139508073792462849
1537	1139634269171535872
1545	1139890332588527616
1547	1139908057306025985
1549	1139927218635845632
1550	1139953469970890754
1553	1140061794217709568
1555	1140085448745922560
1556	1140095160715493376
1559	1140134531673886721
1562	1140149425018478593
1565	1140214989032230914
1568	1140261520644943872
1570	1140292992592437249
1571	1140326560458842112
1573	1140359338080505861
1574	1140380080549457920
1577	1140517199293165568
1578	1140519142895656964
1580	1140539561250107392
1587	1140718937669328897
1588	1140775989389287425
1591	1140854481401393152
1594	1140858129695027200
1599	1140863471875084288
1602	1140884225085726721
1610	1140939359564251136
1620	1140991525012299777
1628	1141034625726320642
1641	1141058743422971904
1651	1141070919496032257
1660	1141076250515124224
1665	1141080103788486656
1669	1141082708011098117
1679	1141098895469973504
1680	1141099076470988800
1695	1141122208816750593
1699	1141128669437550592
1706	1141135210773397504
1707	1141138632276791296
1708	1141139245421203456
1714	1141152294819360768
1717	1141153391059591168
1725	1141162655815622659
1730	1141175605167308800
1732	1141176713042452480
1745	1141214313593618432
1747	1141225451408515073
1750	1141233991141535744
1754	1141265800457785344
1755	1141269366501203968
1756	1141272464804274177
1760	1141279512686055424
1761	1141282250157199360
1762	1141282306419826689
1776	1141306182214307841
1778	1141308143525388293
1779	1141308630169542656
1808	1141366063667396608
1812	1141367976416837632
1817	1141377484237234176
1818	1141384662935318529
1825	1141405007058620416
1830	1141416494116593664
1832	1141422157442011139
1833	1141422395653332992
1837	1141437774257635328
1852	1141533353075568640
1853	1141534709215719424
1856	1141560156242755586
1865	1141621504603348993
1868	1141658706712485889
1870	1141672293694943232
1876	1141698996165103616
1880	1141702733319172096
1885	1141764474824609793
1891	1141887488245452800
1893	1141900227676442631
1900	1142065745775550464
1901	1142075513441329152
1903	1142124490509422592
1904	1142125368444428289
1905	1142139207860625409
1907	1142160352228139009
1909	1142239857215004672
1910	1142244277327732736
1914	1142279038960132096
1915	1142293785927278592
1917	1142320012167983104
1919	1142383041060454400
1921	1142417278711029763
1927	1142466822106750977
1928	1142486588569444352
1930	1142499939580338176
1934	1142602403302137861
1936	1142653123988770816
1938	1142743015628390408
1940	1142789819677806598
1942	1142802106136420352
1945	1142843203256635392
1950	1143002444319711232
1952	1143075106043912192
1960	1143214631252451328
1965	1143269588362256384
1966	1143269628145262595
1968	1143339403227455488
1969	1143359911298027521
1971	1143398801748533253
1972	1143403538288189440
1974	1143421722600890368
1975	1143428830675255297
1978	1143509534129950720
1980	1143538126146682880
1981	1143557738292797440
1983	1143581255558139905
1984	1143606622813609988
1985	1143620705625477121
1987	1143640087584018434
1988	1143725829920382977
1991	1143797585288691712
1993	1143843960122675200
1997	1143903232990703616
1998	1143904472051195904
1999	1143934867169665024
2000	1143953712072798212
2001	1143981007109890048
2004	1144057733580251137
2007	1144126800563490816
2008	1144145837158744065
2009	1144167534087802881
2010	1144173259023368192
2012	1144193128590651392
2016	1144297958369873920
2017	1144335180930473985
2019	1144408075048300544
2020	1144418569721040901
2022	1144420729343139845
2025	1144445437274984455
2026	1144472352027107329
2027	1144518215931854849
2028	1144526417096531969
2031	1144564528191025152
2037	1144653833341214720
2039	1144713465422127104
2041	1144731022036279296
2042	1144736319630761984
2047	1144855406390534144
2052	1144921079745564673
2054	1144944073603780609
2059	1145046441699815425
2061	1145083091519758336
2062	1145135123295326210
2063	1145143409193234433
2065	1145232343226957824
2068	1145292665023606785
2069	1145300981585866752
2070	1145350680158199808
2076	1145478279094251521
2077	1145490305304711168
2082	1145608860465618944
2083	1145620988358529029
2085	1145658920897138688
2087	1145828730411147264
2088	1145829831088775168
2089	1145834600603762690
2093	1145930075046666241
2094	1145942600689623040
2096	1145965263516422149
2101	1146085318636003329
2105	1146111257851977739
2116	1146145243772964864
2122	1146204950206095360
2125	1146238790882725889
2127	1146253963056074753
2129	1146271678747611136
2132	1146318865435123712
2133	1146334260841730049
2134	1146338169861918728
2135	1146342360420356096
2136	1146344838931144704
2141	1146410158362374145
2143	1146423449524604929
2146	1146433621156343808
2149	1146453776967983105
2150	1146453803836805120
2152	1146462231590297600
2154	1146477227128819712
2155	1146487480989786112
2156	1146575801493491712
2163	1146674649071325184
2165	1146678640303890432
2170	1146756192070447109
2171	1146764612752142336
2175	1146816498431942659
2177	1146882403824295947
2178	1146934281102659584
2182	1147125258098376705
2185	1147227384854274050
2186	1147244192625811456
2187	1147249641060257793
2188	1147258924015464448
2192	1147435299137622016
2193	1147474813667033090
2194	1147476383611969536
2195	1147501801098403843
2196	1147508895671291906
2198	1147527503550066691
2200	1147584623477530625
2203	1147682543333978114
2204	1147716547735150592
2206	1147748689273917440
2208	1147778675615719425
2210	1147791362873597952
2214	1147860615131803648
2216	1147983621493579778
2217	1148003932985335816
2218	1148009238805078016
2219	1148028223089008641
2223	1148081134074511360
2225	1148143808116396032
2226	1148171350357368832
2229	1148211904185294851
2233	1148271655631953920
2234	1148274536468635648
2236	1148292115543330817
2237	1148325526249115648
2239	1148328857616994306
2240	1148354447061344256
2241	1148381335289040896
2242	1148384467159048192
2243	1148436146067689472
2245	1148476503920803840
2246	1148482793443352576
2247	1148483559256199169
2248	1148484646344298496
2249	1148493032351764480
2251	1148557361877008385
2253	1148578552666906624
2255	1148585553652150274
2260	1148685647470845952
2261	1148686276515770370
2262	1148695581851865089
2265	1148747417426153472
2270	1148970412233113600
2271	1148971893673930754
2272	1148972307110666240
2274	1149003359916965888
2275	1149007668989911040
2276	1149012940235988995
2277	1149017473460637696
2280	1149035625838010371
2281	1149036569828794369
2283	1149040201064431616
2287	1149063522560688135
2290	1149082813276262400
2291	1149111085636685825
2293	1149119502245720071
2295	1149134130812112897
2298	1149200967595896832
2300	1149239655646355456
2301	1149248963968720896
2304	1149307004378333185
2307	1149345601135316993
2309	1149359804210483200
2310	1149368010974662661
2311	1149375927027208193
2313	1149432035146194945
2314	1149438216862359552
2315	1149463407105470464
2317	1149492325946494976
2320	1149560066707558400
2321	1149577129857703937
2324	1149627997327990786
2330	1149695085694660610
2331	1149699115783282688
2333	1149720800515067904
2334	1149747544525643777
2337	1149827718529179648
2338	1149837910147063812
2339	1149897154833477632
2340	1150008641166225408
2344	1150107484729806849
2346	1150137246806347776
2349	1150196012494942208
2351	1150263247339024385
2352	1150289096897650688
2353	1150290923236069376
2354	1150310197908377600
2355	1150427507130273794
2357	1150500409980719104
2358	1150502201787396096
2359	1150513587963777024
2369	1150803369314963457
2371	1150834990021861378
2372	1150839286373052420
2373	1150860301383995392
2374	1150879856223293441
2375	1150881594951028737
2377	1150949635919351808
2378	1150965194698264577
2379	1151019307209515008
2380	1151035866715951106
2384	1151132332612415489
2388	1151159675297181696
2389	1151175760515874817
2396	1151349977479897088
2397	1151430982794240001
2400	1151459474097487874
2402	1151507793515556865
2404	1151528232803549185
2407	1151547271177220096
2408	1151562230296502272
2413	1151696082155528193
2414	1151762659840331776
2416	1151784775151181824
2422	1151869762424598528
2423	1151871448799010816
2424	1151886906034049024
2425	1151892994410373120
2426	1151894423753633792
2429	1151926421410988032
2430	1151933378180124676
2431	1151935116823760896
2435	1151996380077940737
2436	1152018352165928960
2439	1152056836545081345
2440	1152065526526406657
2442	1152099444097089536
2443	1152102568883101696
2445	1152121161184174080
2448	1152158416229601290
2449	1152198276189499393
2451	1152226457558671360
2452	1152249824286298113
2453	1152263514620387328
2454	1152266881354674178
2456	1152279330543886336
2458	1152291124817649665
2459	1152330604580655106
2462	1152360355131273219
2463	1152373194734657536
2467	1152478052749914112
2468	1152568322157772801
2470	1152582627922046977
2473	1152663060034838528
2478	1152807268515057664
2481	1152914987079360513
2485	1153008048828571653
2486	1153094617203695621
2488	1153158596823113729
2489	1153164677762957312
2494	1153303176625446913
2499	1153369934170382341
2501	1153419120844705793
2502	1153438900137992192
2505	1153464617873444867
2506	1153469772132245504
2507	1153490145129246720
2508	1153529748804558849
2509	1153552735381467137
2512	1153617294729326592
2515	1153649028241883136
2516	1153649932651229184
2517	1153675970836140033
2524	1153745247731478528
2525	1153770881874722816
2529	1153994835667251200
2531	1154017443414601731
2542	1154378012512718848
2543	1154399170486140928
2552	1154488085834424325
2557	1154650847504211968
2562	1154737773041082369
2563	1154750884540293122
2566	1154820564789465090
2567	1154830061729542145
2571	1154871786514685957
2576	1154966330262638593
2580	1155082402496208903
2583	1155120305091665921
2584	1155148243631820800
2589	1155240076634443782
2590	1155299792941211648
2597	1155512851479629836
2601	1155541668650790912
2602	1155591232871178240
2603	1155755589613576192
2606	1155793795688095746
2613	1155870683928432647
2614	1155871401976520704
2618	1155920312732704768
2619	1155943368096043008
2622	1156068363958968321
2626	1156187185311354880
2628	1156189579495370756
2630	1156206520104701954
2631	1156208623523115008
2633	1156233704722849793
2634	1156239087403094016
2640	1156386649967878146
2646	1156590408614502406
2650	1156648498365779968
2652	1156664549686370305
2653	1156683579084148739
2654	1156685209837850624
2656	1156758251658235905
2658	1156772316967251970
2659	1156785535790153728
2660	1156830927781130241
2662	1156849036852420608
2668	1156957155158888450
2669	1156971642955812864
2670	1156993960948174848
2672	1157060758858915840
2675	1157119126894260224
2676	1157121489008652289
2677	1157165302129369088
2679	1157180255410348033
2686	1157305797564674050
2687	1157320123780358146
2691	1157438203625791488
2692	1157471598997311490
2694	1157542177498492928
2695	1157560068021182464
2703	1157684204844572678
2704	1157691955566039040
2706	1157778659639513088
2707	1157789761706348549
2711	1158058268855394305
2713	1158164148640870400
2714	1158172909740756992
2715	1158182190779457536
2717	1158210845480038401
2719	1158262761186398208
2723	1158344147834679296
2726	1158474426037473280
2727	1158478097450070016
2728	1158533999058399232
2731	1158590485553766400
2735	1158658674132475904
2736	1158663575919112192
2739	1158700731836186625
2740	1158714422791221248
2744	1158801409715912704
2745	1158808710526803969
2746	1158808903695491072
2754	1158983980407910401
2762	1159090784227827712
2765	1159117232024293376
2766	1159119154206711809
2771	1159178218961887238
2772	1159184917986775040
2773	1159189835887894528
2775	1159232262220722177
2777	1159335275467644928
2782	1159433873295577088
2787	1159528252156862470
2788	1159565264591237136
2789	1159644508419760128
2790	1159644602984517632
2793	1159710476881678336
2795	1159778893915545600
2800	1159834721733378055
2805	1160000469189578752
2811	1160108789430833153
2815	1160174659796721667
2817	1160234813447692288
2818	1160264234808348672
2822	1160527592212090880
2828	1160670307008561153
2830	1160757118472900608
2834	1160820241883992064
2835	1160884086220570624
2837	1160927197303115778
2838	1160943173134426112
2839	1160943209310298113
2840	1160943243237974020
2841	1160943278776360961
2842	1160947239004409856
2844	1160984825861484548
2849	1161143227493339137
2853	1161194600846860288
2856	1161245976771932162
2858	1161297854260006914
2860	1161314055514152960
2861	1161316711401844736
2864	1161363153806155778
2868	1161412352509665291
2870	1161413511966277633
2871	1161421647318061057
2873	1161547075307429891
2876	1161586857253064704
2877	1161589631365857280
2878	1161592802414858240
2879	1161609763819577344
2882	1161622763137839105
2884	1161675044235485184
2885	1161688233685770240
2887	1161752853091934208
2890	1161772887637934094
2892	1161784247465758720
2894	1161800531800731655
2901	1161947218112393216
2904	1162028197157801985
2905	1162037061093908480
2909	1162085452779859968
2912	1162101651802640384
2921	1162314913655730177
2924	1162375015188316160
2925	1162376736576688128
2927	1162396362312314880
2929	1162527721135726595
2932	1162677083711201281
2933	1162693243055878144
2939	1162773730218692608
2940	1162781109299662848
2942	1162866515441405952
2943	1162922815126790144
2947	1162965826632159233
2948	1162973548245397504
2949	1162980023868854274
2956	1163058008202579968
2957	1163093220114554880
2961	1163155054947442689
2962	1163201468184141825
2963	1163217459341488129
2965	1163245001897336832
2974	1163473119635525639
2975	1163473703490990080
2976	1163474942459076609
2977	1163480149163008000
2980	1163503803905298432
2982	1163511139151556609
2984	1163531989334536192
2985	1163533503562076160
2988	1163561390667227136
2995	1163647150678409218
3000	1163760051653357568
3003	1163777502009073665
3004	1163880229515026432
3008	1163915657416716289
3009	1163933355672571904
3016	1164166699836485632
3017	1164167153840529411
3019	1164225534651293696
3020	1164225821323780100
3024	1164261879025479680
3028	1164343417431871488
3029	1164361316594782208
3034	1164427641715396608
3038	1164493342853521416
3040	1164542075456634881
3041	1164583643253223424
3045	1164616283855495173
3046	1164616839445524484
3048	1164628910790852608
3051	1164663321372610561
3053	1164703313952198656
3054	1164722509285117952
3058	1164772720493547520
3062	1164870942654205952
3066	1164936704588836864
3068	1164971947433709569
3071	1165025120999620610
3072	1165053616748716034
3076	1165255177563201536
3077	1165274169191411712
3078	1165292784317816833
3079	1165303170127368193
3080	1165305466701791232
3081	1165330315558215680
3084	1165362754523451393
3087	1165398860384129024
3088	1165399814147698688
3089	1165406211765932032
3090	1165494847039520769
3094	1165520963758260224
3095	1165556377730744322
3102	1165652016493998080
3103	1165682127343685632
3105	1165805073886253058
3106	1165866477116940289
3110	1166010463739502594
3111	1166049778498703362
3112	1166083644886306822
3113	1166090602938683392
3115	1166131592315789313
3116	1166170705261731840
3118	1166187476752273409
3119	1166216206346543104
3122	1166289488911323137
3127	1166400564571324416
3132	1166485201779904513
3134	1166547204628045824
3136	1166643606482038784
3139	1166706173472649217
3141	1166719740309463040
3145	1166765296285143040
3147	1166835989764952064
3150	1166898602871885824
3151	1166906339286798339
3153	1166929341269385216
3170	1167029821051932672
3176	1167063577368375296
3177	1167065339693285376
3182	1167083392485060610
3185	1167129104396644353
3186	1167133731196416001
3190	1167239930889887745
3192	1167285841343012864
3196	1167325749574914048
3197	1167340352191303682
3200	1167354447619592192
3203	1167385460236144641
3204	1167385575449448450
3206	1167412945866952704
3207	1167433063900561413
3208	1167452418553942016
3212	1167560365393272832
3213	1167601558546071554
3215	1167640221929934848
3216	1167740561412915200
3217	1167801950911512576
3220	1167830295850209281
3224	1167874674660765701
3225	1167883762878672896
3227	1167920921165750275
3231	1168043642411454465
3235	1168173502358331392
3238	1168201334841139202
3241	1168207474488483841
3242	1168226842630922243
3247	1168292797993979904
3250	1168429254289367040
3253	1168479741529264132
3254	1168483860302180352
3259	1168686193824763904
3262	1168747878237388800
3266	1168851530511978498
3267	1168856156258934786
3268	1168880390574149633
3273	1169007453096284160
3276	1169047964314157056
3277	1169075240779079680
3279	1169078691873394688
3280	1169115008858558464
3282	1169134875414323200
3286	1169217074440429570
3292	1169283998897430529
3293	1169289546715947008
3294	1169290017111457792
3295	1169291891315052547
3308	1169557991646998528
3316	1169651134295879685
3318	1169671323397885958
3326	1169824860932980736
3327	1169842001879031809
3328	1169864267589283840
3332	1169940190867050497
3334	1169979629953794048
3337	1170015109969825792
3338	1170087779751120896
3339	1170093572319830016
3340	1170147368039256064
3342	1170193352538460161
3345	1170264349061124096
3346	1170270629259632640
3350	1170319800238792707
3351	1170321020139515907
3352	1170322407644512256
3360	1170633270867845122
3362	1170662351131041792
3363	1170683341177327617
3367	1170775158052872192
3368	1170775853720113154
3371	1170894536328957952
3378	1171043584180654080
3379	1171050789449687040
3382	1171076389249921026
3384	1171146849643835392
3385	1171160986931216384
3389	1171253054336831490
3391	1171283396175245312
3392	1171308051321753600
3393	1171325653452374017
3395	1171340963266138113
3396	1171356416394686464
3397	1171377714588078081
3399	1171416767559819264
3402	1171453815351939073
3403	1171509907897516033
3404	1171531404766662657
3405	1171546776458993664
3409	1171637737465757697
3411	1171673255712833536
3415	1171703335382126592
3417	1171761318354984960
3418	1171776346923687936
3420	1171781495654113281
3421	1171784865265664001
3424	1171808312008105984
3432	1171930209358163969
3433	1171963044802506752
3436	1172087223107407872
3438	1172102520841351176
3440	1172123345585868801
3442	1172156771001077778
3445	1172216502134509568
3446	1172217848451624960
3447	1172218522673524736
3448	1172234858611073032
3452	1172321383684001792
3457	1172478649179623424
3459	1172537436389498880
3461	1172548230929948673
3462	1172558172156026889
3464	1172607703748927488
3465	1172658473147850752
3469	1172719699626536960
3470	1172721484709662720
3471	1172727892738027520
3472	1172795069822361600
3473	1172827899944230918
3476	1172888914262032386
3477	1172889555785011200
3478	1172892931419598848
3480	1172898288066093056
3482	1172917076215959552
3484	1172932477108871169
3485	1172938974605774848
3486	1172940435901186048
3488	1173051863215685632
3489	1173099671016869891
3490	1173120036329992192
3491	1173207570091335680
3492	1173228883249967104
3493	1173250496619896832
3495	1173263488229289987
3496	1173278969375801345
3498	1173299335435628549
3499	1173303582625546243
3503	1173332397124915201
3504	1173397345079185408
3505	1173436303943163904
3508	1173502413170458624
3516	1173646296302968833
3517	1173696470094163968
3520	1173764365616635904
3526	1173964294104526849
3528	1174021093725810689
3535	1174112152807976965
3536	1174126262744428545
3538	1174186707425607680
3539	1174223415751974913
3541	1174254584006660101
3545	1174292962957811715
3548	1174316622904905728
3551	1174346006944612353
3553	1174363972402929665
3554	1174366671831805959
3557	1174374685913620480
3559	1174397679440289792
3560	1174424052792025088
3561	1174426414977835009
3568	1174470097458483200
3570	1174482492876840964
3573	1174570314434588672
3577	1174680710021623808
3578	1174693287170662400
3579	1174707027211370497
3580	1174708735203258376
3588	1174940033318473728
3590	1174987883121381376
3592	1175027316768088065
3598	1175084793182244864
3599	1175101803865812992
3601	1175145584023494657
3602	1175150879982391297
3604	1175208047905595394
3605	1175208084316160000
3606	1175214209035948032
3609	1175224739855556613
3612	1175294904039292930
3613	1175311395086315520
3615	1175367196014460928
3623	1175598631308681217
3633	1175751875330793473
3634	1175755867561570305
3637	1175832130309410816
3638	1175858885766180864
3641	1175912514577584128
3644	1175952044194246661
3647	1176048365789990913
3650	1176097368502099968
3652	1176121472038920192
3657	1176176762318938113
3658	1176214444566700032
3665	1176306173030649858
3668	1176384502240698373
3669	1176484884799508480
3673	1176528952191586310
3674	1176543512311095296
3675	1176550536147021824
3680	1176637402812731392
3683	1176697120138641411
3688	1176846491564089344
3694	1176929057038114818
3696	1177027351638618112
3697	1177070728635543554
3698	1177098739846197248
3699	1177114257105674240
3701	1177136784045531136
3704	1177172347218006016
3706	1177173451104280576
3707	1177175164917813248
3708	1177182033673478144
3709	1177206530149498881
3710	1177210156209197056
3716	1177347439168237576
3718	1177356726846263312
3728	1177554156086841344
3738	1177801861765746688
3742	1177871937562800128
3743	1177881829476634624
3746	1177910367353221120
3747	1177918634083127296
3752	1178059200657674240
3754	1178104910820200448
3755	1178114198448029696
3759	1178227570447278080
3761	1178249043526504448
3762	1178284219136495616
3763	1178323934569271297
3764	1178343454436397057
3771	1178602736495013889
3772	1178670794232086529
3773	1178710822815703040
3774	1178711182632460288
3776	1178728537525751808
3777	1178769495877394432
3783	1178912128880795649
3785	1178988959331999744
3790	1179070628600659974
3792	1179149628991770625
3794	1179165370361483264
3795	1179165808636891137
3796	1179174762733608960
3805	1179367147807674370
3808	1179400389524885506
3809	1179440877544116225
3817	1179705319871647749
3818	1179705943464042496
3819	1179728333204066310
3823	1179747188617961472
3824	1179752301046718465
3826	1179784039647055872
3828	1179788058163593222
3835	1179868655179272192
3836	1179962851517222917
3838	1179983625019953152
3843	1180099438758506497
3846	1180123691432194053
3851	1180148796040204288
3854	1180176245377642498
3858	1180211657584205824
3861	1180335610948734976
3863	1180458130725101570
3866	1180484497084571648
3868	1180604654310215680
3870	1180660087049916416
3875	1180765915920687104
3876	1180913929536643082
3878	1181063415000961024
3880	1181072881096122368
3882	1181131780910395392
3886	1181218314795675649
3889	1181400838075342849
3892	1181483431672180736
3895	1181524396520935425
3901	1181603562545127425
3904	1181692631270805505
3906	1181752507997081600
3907	1181811521661390850
3908	1181813340521275392
3910	1181927570247475201
3911	1181937402669084673
3912	1181961748385058817
3916	1182061831269097472
3917	1182063137572446209
3922	1182162314595721219
3926	1182264902989336586
3927	1182269350272614400
3928	1182277320029151233
3929	1182277864928022528
3931	1182320464128966657
3938	1182486604570660864
3939	1182495101659934721
3940	1182567793717211137
3944	1182662392985145347
3945	1182669565714673664
3946	1182680504849571841
3947	1182776650389430281
3951	1182903433264861184
3953	1182934600219353088
3954	1182939243917692928
3956	1182963100992978944
3957	1182973634794721280
3960	1183007884151382016
3965	1183068989880184832
3968	1183148768042110976
3973	1183236428672618496
3974	1183241864943755267
3977	1183352975584120832
3978	1183393674895462400
3981	1183630746067578880
3982	1183666929501913088
3985	1183755858162921472
3986	1183781658236981248
3992	1183906306547208192
3993	1183927939383123969
3996	1183993835573125122
3997	1183994837256654849
3998	1184022970190258177
3999	1184029059610791936
4000	1184048643080425473
4002	1184070433584365570
4003	1184089339736875009
4004	1184099925702959106
4005	1184103992403603456
4006	1184122763474341889
4012	1184181633701814273
4016	1184218014692134912
4017	1184221522535337984
4020	1184279180877422593
4021	1184336550026334211
4024	1184420520915165184
4025	1184432155746865152
4026	1184435654933045248
4027	1184463497049956352
4028	1184468866686173185
4032	1184489134808862721
4033	1184491950453526528
4035	1184508527894597632
4037	1184544079230750722
4039	1184555914155712512
4040	1184572373892259845
4041	1184585974535348230
4044	1184695083725012992
4047	1184809124233539586
4049	1184857097437097984
4051	1184890721335156737
4053	1184907294603173888
4056	1184954684118691840
4059	1185013353371930625
4061	1185076337985372160
4062	1185093158507560960
4063	1185099444141744128
4066	1185132839680929794
4067	1185152024066887680
4069	1185162550792642561
4071	1185174429384531970
4078	1185235306766852097
4081	1185288962899939328
4083	1185386325790384134
4085	1185396001093246976
4092	1185566115474411520
4093	1185569921281003523
4102	1185714998141693957
4103	1185715712687595528
4105	1185745613239017472
4107	1185803589890916354
4108	1185830083342159875
4109	1185836058208067587
4126	1186036226991763456
4128	1186112371095289856
4130	1186174382139498496
4134	1186239297902600193
4136	1186261250856108032
4137	1186326094686736384
4140	1186346279745531906
4141	1186360204650254337
4142	1186362202321612800
4143	1186382072786685952
4145	1186397649123053569
4146	1186398039906443266
4147	1186435267986673664
4148	1186442531753607169
4153	1186525165888385024
4154	1186533368659243009
4156	1186549447980912640
4157	1186557430106394624
4158	1186559527124193280
4162	1186627248054554625
4163	1186629715437768705
4166	1186670898008481793
4167	1186671769534382080
4171	1186709516798304256
4172	1186719686718820357
4173	1186734965758844929
4174	1186736344841805827
4177	1186782910919168001
4178	1186783757996568576
4181	1186629715437768705
4182	1186930886236880896
4188	1187006794012545024
4189	1187012370272526336
4191	1187024218015223808
4198	1187058294113869824
4204	1187091827763093504
4205	1187107389675393025
4208	1187164566150500352
4210	1187216951904391168
4212	1186670898008481793
4213	1187247060992454656
4214	1187284456337477632
4215	1187290230459641856
4217	1187304807025074177
4219	1187348548288831488
4220	1187362065486188546
4225	1187424426574221312
4227	1187509518244204544
4230	1187671171287920640
4232	1187692096934862848
4237	1187813321585692674
4239	1187858737987489792
4241	1187886733393911814
4249	1188088407135793153
4250	1188105866358218754
4252	1188202427951923200
4263	1188556366308356097
4266	1188598786542768129
4268	1188687131276795904
4270	1188751530423476224
4271	1188760103987666945
4274	1188840302632673280
4275	1188849412237344770
4276	1188854928741154817
4278	1188867012837203970
4279	1188904128858218496
4280	1188926187093069825
4287	1189033958148718593
4288	1189057159343960064
4289	1189057536386883584
4290	1189063057529421825
4291	1189084220565704704
4292	1189090606255095808
4293	1189100358368411653
4294	1189116405033177088
4297	1189144272454537217
4298	1189146680752562177
4299	1189163841147543554
4301	1189210853696069634
4302	1189221641538228224
4304	1189232726836162564
4305	1189234850450067456
4306	1189235293284720641
4310	1189293130400579585
4311	1189294384489095169
4313	1189312084909137963
4315	1189389417955418113
4319	1189454097889415168
4320	1189459122804215813
4327	1189512281438216192
4329	1189519618118967296
4336	1189590742835941376
4338	1189597185551355905
4339	1189616986810212355
4340	1189617153525321728
4344	1189635727820279813
4347	1189653451267072001
4348	1189700142762360832
4349	1189747294943342594
4351	1189812553687293952
4353	1189834244450705408
4357	1189875096120446976
4358	1189901389914357762
4362	1189966210227671050
4363	1189969819828981760
4364	1189993037419515905
4366	1190034038582579201
4369	1190074848162267138
4371	1190092148877807617
4373	1190103665844994048
4374	1190119095666167809
4375	1190127386676879360
4376	1190158162390929408
4385	1190309938914041856
4387	1190327906951716866
4388	1190356008977219584
4389	1190400345756913664
4390	1190401902762242048
4395	1190504220136370181
4397	1190537353514741761
4399	1190603365568466945
4400	1190607214597197824
4401	1190610135921520643
4402	1190623813005791233
4403	1190634481473994752
4407	1190723173819600901
4409	1190833647730823168
4410	1190852072897253376
4411	1190857324535123968
4413	1190870777651957760
4417	1190969935360606214
4421	1190997075107995648
4423	1191016878522732546
4425	1191058643678052359
4426	1191060537397788673
4427	1191090040937558017
4428	1191100922459545608
4430	1191107033367482369
4433	1191167392522461184
4434	1191277933303861248
4435	1191307635603062785
4437	1191337073820745729
4439	1191359939404587008
4440	1191371429876514817
4442	1191424836150710272
4443	1191426154537869313
4444	1191431231948435462
4449	1191520609676607488
4452	1191562571792273408
4459	1191737434238676993
4460	1191737735234539520
4462	1191768755325431808
4463	1191769184079941633
4464	1191769657230778369
4467	1191780188499169280
4470	1191825141858258946
4472	1191855224555802624
4475	1191954742668414976
4476	1191972072454590464
4479	1192020216877899776
4481	1192036287118749696
4484	1192070384545419265
4485	1192074798874136576
4488	1192115212503207936
4490	1192204833169633280
4495	1192258964274073601
4497	1192282075077890049
4501	1192376444573360128
4503	1192387116753391617
4504	1192440036920303616
4506	1192507756894445572
4507	1192526104470413312
4511	1192567547125739521
4512	1192591634535518214
4513	1192625838618861568
4514	1192629391605608449
4518	1192741927436853248
4525	1192802147211104257
4526	1192812995853922304
4527	1192832227421360129
4531	1192962620673802240
4534	1193012652680847361
4535	1193060743215767552
4536	1193061530025132033
4537	1193062778912722944
4538	1193085505035997184
4539	1193087166290780160
4541	1193096137198190592
4543	1193151960221917186
4544	1193174997356830721
4545	1193176617570328577
4548	1127414286396084225
4552	1193256402988519427
4554	1193275858892599301
4556	1193316795983237120
4557	1193340415350411264
4558	1193343562395443205
4560	1193411011182768129
4561	1193430600474071040
4562	1189512281438216192
4563	1189512281438216192
4564	1193480474087350272
4565	1193511335558045696
4570	1193700765044359168
4571	1193714425158492161
4572	1193719230656647168
4573	1193729459775528961
4574	1193749779639160832
4580	1193831178656239616
4581	1193884737695371266
4584	1193936171614654464
4585	1193936402293174272
4586	1193978169021349888
4588	1194029979853639680
4590	1194044087571222529
4591	1194044823638028289
4595	1194078425356656645
4597	1194131592312061952
4602	1194213582474481665
4603	1194248883435646977
4604	1194254943705804800
4605	1194256096258453504
4607	1194274217631666177
4609	1194282112121073666
4611	1194286906936303616
4618	1194373351378227201
4621	1194429011893424128
4622	1194430910814310400
4624	1194483615444258817
4626	1194520271107043328
4627	1194526039000698880
4628	1194528975969587200
4630	1194562173764329473
4636	1194647092746059776
4638	1194743294917521410
4639	1194767480725499904
4640	1194768195195793408
4641	1194773343104143361
4643	1194774796581527557
4644	1194780472603070466
4645	1194782262887243776
4646	1194797400436756480
4647	1194807864621228033
4649	1194845560588517376
4650	1194856294076895232
4652	1194883126880849920
4653	1194891621994774528
4655	1194920484065959936
4658	1194963024957841408
4660	1195000637932625925
4661	1195008798957744129
4662	1195028400882061313
4669	1195139562969817088
4671	1195143807177592832
4678	1195272363006398465
4679	1195277792126091265
4680	1195282396125519872
4682	1195363333974741003
4685	1195382804005023744
4686	1195390547273211904
4687	1195408440061046788
4693	1195611704358518784
4694	1195619750963007488
4695	1195622401649889280
4697	1195665656672329728
4698	1195667275518533632
4699	1195667680080076800
4701	1195749841483304960
4703	1195871388852260864
4704	1195874954014842881
4705	1195875495843225600
4706	1195901451790356481
4707	1195906563308953601
4708	1195906754086940672
4709	1195960765427019776
4713	1196062828882513922
4714	1196064487016677376
4715	1196072991773351936
4716	1196110872516681728
4717	1196117864949977093
4719	1196126359522697217
4720	1196127792963997698
4721	1196154199484055552
4722	1196190946804695041
4725	1196224308009406464
4726	1196224969190981632
4734	1196439039076970502
4735	1196444208023973888
4736	1196448877731352577
4738	1196473887292379137
4739	1196474972442517505
4740	1196478781193519104
4744	1196561720862560257
4745	1196575492939247617
4746	1196600882739105792
4747	1196610153983959042
4748	1196690457465507840
4749	1196727462295670786
4750	1196730533138632706
4752	1196747729000529921
4755	1196790749662269442
4757	1196813743805665280
4758	1196817940709986306
4759	1196855634668376064
4762	1196928674781466624
4764	1196981325766381570
4767	1197011946832384001
4769	1197043914034700289
4770	1197082028451270656
4772	1197094974040334336
4778	1197173922308870144
4779	1197175966776188929
4781	1197242880773042177
4782	1197267318360948736
4783	1197285163648081920
4787	1197371837883310082
4789	1197373180161200129
4791	1197393766807744514
4792	1197395757726404610
4793	1197411556763586561
4794	1197422207321796608
4795	1197472408644415488
4796	1197530127820894211
4797	1197531356236001284
4798	1197539494448287745
4799	1197560080905846784
4800	1197586578178105344
4803	1197655470267420672
4808	1197713279449059328
4809	1197741060354531328
4811	1197757948765888513
4812	1197783145346674688
4813	1197788375010422784
4814	1197871365325348865
4815	1197892328205234181
4816	1197895789810520064
4817	1197906716693803013
4820	1198033894668480515
4826	1198213210404311041
4828	1198249274162593792
4829	1198251054636290048
4835	1198383593652920320
4837	1198471605384630272
4838	1198477471672393729
4839	1198478918463836160
4844	1198608204147691520
4847	1198655854834143232
4851	1198691036593176581
4856	1198775607275995137
4858	1198812109863129089
4859	1198820149031133184
4863	1198931533207347201
4864	1198991440707108864
4865	1198992724814225408
4867	1199007989518094336
4868	1199025449193611265
4870	1199068485403283456
4871	1199085493612417025
4872	1199087589791272961
4874	1199125792900468736
4875	1199136811278168065
4878	1199309842625679360
4880	1199355341835628545
4883	1199406669480026113
4889	1199450130040139776
[truncated: 266 more rows]
