# Supplementary material for: Building a semantically annotated corpus for chronic disease complications using two document types
Source: PLoS One. 2021 Mar 18;16(3):e0247319. doi: 10.1371/journal.pone.0247319 (PMC7971867; doi:10.1371/journal.pone.0247319)
Supplement: S2 File — (ZIP) [file pone.0247319.s002.zip › EHRs/220-01.txt]

Serial	TAG	start	end	value	UMLS Semantic Type
T11	Preventions	427	434	wt loss	Individual Behavior
T9	Preventions	469	489	starting to exercise	Daily or Recreational Activity
T10	Preventions	500	510	No smoking	Individual Behavior
T8	Macro	641	662	myocardial infarction	Disease or Syndrome
T5	RiskFactor	753	760	Smoking	Individual Behavior
T4	RiskFactor	770	784	hyperlipidemia	Disease or Syndrome
T6	Micro	787	790	CRF	Disease or Syndrome
T12	RiskFactor	791	800	mild chol	Finding
T13	Macro	830	833	CAD	Disease or Syndrome
T1	Macro	960	983	coronary artery disease	Disease or Syndrome
T15	Macro	986	998	s/p ant SEMI	Disease or Syndrome
T3	Macro	1001	1010	stent LAD	Therapeutic or Preventive Procedure
T7	Macro	1913	1916	CAD	Disease or Syndrome
T14	Preventions	1944	1952	exercise	Daily or Recreational Activity
T2	RiskFactor	2081	2085	Cigs	Individual Behavior
