# Supplementary material for: Building a semantically annotated corpus for chronic disease complications using two document types
Source: PLoS One. 2021 Mar 18;16(3):e0247319. doi: 10.1371/journal.pone.0247319 (PMC7971867; doi:10.1371/journal.pone.0247319)
Supplement: S2 File — (ZIP) [file pone.0247319.s002.zip › EHRs/220-02.txt]

Serial	TAG	start	end	value	UMLS Semantic Type
T13	Macro	419	440	myocardial infarction	Disease or Syndrome
T5	RiskFactor	506	513	Smoking	Individual Behavior
T3	Macro	526	532	s/p MI	Disease or Syndrome
T6	RiskFactor	534	548	Hyperlipidemia	Disease or Syndrome
T8	Micro	551	554	CRF	Disease or Syndrome
T1	RiskFactor	555	564	mild chol	Finding
T11	RiskFactor	566	570	cigs	Individual Behavior
T7	Macro	594	597	CAD	Disease or Syndrome
T14	Macro	732	740	ischemia	Disease or Syndrome
T4	Macro	742	765	Coronary artery disease	Disease or Syndrome
T10	Macro	768	780	s/p ant SEMI	Disease or Syndrome
T2	Macro	783	792	stent LAD	Therapeutic or Preventive Procedure
T12	Macro	845	853	ischemia	Disease or Syndrome
T9	Macro	1800	1803	CAD	Disease or Syndrome
