# Supplementary material for: Building a semantically annotated corpus for chronic disease complications using two document types
Source: PLoS One. 2021 Mar 18;16(3):e0247319. doi: 10.1371/journal.pone.0247319 (PMC7971867; doi:10.1371/journal.pone.0247319)
Supplement: S2 File — (ZIP) [file pone.0247319.s002.zip › EHRs/220-03.txt]

Serial	TAG	start	end	value	UMLS Semantic Type
T10	Preventions	324	332	Exercise	Daily or Recreational Activity
T13	Preventions	343	350	walking	Daily or Recreational Activity
T14	Preventions	384	397	watching diet	Food
T15	Macro	456	477	myocardial infarction	Disease or Syndrome
T3	RiskFactor	640	647	Smoking	Individual Behavior
T6	Macro	664	666	MI	Disease or Syndrome
T1	Preventions	675	686	not smoking	Individual Behavior
T5	Macro	865	873	ischemia	Disease or Syndrome
T9	Macro	904	927	Coronary artery disease	Disease or Syndrome
T17	Macro	930	942	s/p ant SEMI	Disease or Syndrome
T12	Macro	945	954	stent LAD	Therapeutic or Preventive Procedure
T11	Macro	1007	1015	ischemia	Disease or Syndrome
T8	Macro	1355	1358	CAD	Disease or Syndrome
T7	RiskFactor	1381	1395	Hyperlipidemia	Disease or Syndrome
T4	Micro	1398	1401	CRF	Disease or Syndrome
T16	RiskFactor	1402	1411	mild chol	Finding
T19	Macro	1441	1444	CAD	Disease or Syndrome
T18	Macro	2068	2070	MI	Disease or Syndrome
T2	RiskFactor	3713	3721	stressed	Clinical Attribute
