# Supplementary material for: Building a semantically annotated corpus for chronic disease complications using two document types
Source: PLoS One. 2021 Mar 18;16(3):e0247319. doi: 10.1371/journal.pone.0247319 (PMC7971867; doi:10.1371/journal.pone.0247319)
Supplement: S2 File — (ZIP) [file pone.0247319.s002.zip › EHRs/220-04.txt]

Serial	TAG	start	end	value	UMLS Semantic Type
T20	RiskFactor	453	468	Exercise - none	Daily or Recreational Activity
T14	Macro	519	540	myocardial infarction	Disease or Syndrome
T1	Preventions	662	670	exercise	Daily or Recreational Activity
T15	Preventions	685	696	lose weight	Individual Behavior
T21	RiskFactor	799	806	Smoking	Individual Behavior
T18	Macro	823	825	MI	Disease or Syndrome
T2	Preventions	834	845	not smoking	Individual Behavior
T6	Macro	1043	1051	ischemia	Disease or Syndrome
T17	Macro	1264	1287	Coronary artery disease	Disease or Syndrome
T12	Macro	1290	1302	s/p ant SEMI	Disease or Syndrome
T3	Macro	1305	1314	stent LAD	Therapeutic or Preventive Procedure
T8	Macro	1367	1375	ischemia	Disease or Syndrome
T13	RiskFactor	1646	1660	Hyperlipidemia	Disease or Syndrome
T7	Micro	1663	1666	CRF	Disease or Syndrome
T19	RiskFactor	1667	1676	mild chol	Finding
T9	RiskFactor	1678	1682	cigs	Individual Behavior
T5	Macro	1706	1709	CAD	Disease or Syndrome
T10	Macro	2611	2613	MI	Disease or Syndrome
T4	Preventions	4489	4506	increase exercise	Daily or Recreational Activity
T16	RiskFactor	4511	4520	Menopause	Organism Attribute
T11	RiskFactor	4596	4602	stress	Clinical Attribute
