# Supplementary material for: Building a semantically annotated corpus for chronic disease complications using two document types
Source: PLoS One. 2021 Mar 18;16(3):e0247319. doi: 10.1371/journal.pone.0247319 (PMC7971867; doi:10.1371/journal.pone.0247319)
Supplement: S2 File — (ZIP) [file pone.0247319.s002.zip › EHRs/220-05.txt]

Serial	TAG	start	end	value	UMLS Semantic Type
T22	RiskFactor	118	126	stressed	Clinical Attribute
T12	RiskFactor	229	244	Exercise - none	Daily or Recreational Activity
T14	Macro	321	342	myocardial infarction	Disease or Syndrome
T4	Preventions	458	469	lose weight	Individual Behavior
T16	RiskFactor	811	818	Smoking	Individual Behavior
T3	Macro	835	837	MI	Disease or Syndrome
T19	Preventions	846	857	not smoking	Individual Behavior
T18	Macro	1228	1251	Coronary artery disease	Disease or Syndrome
T7	Macro	1258	1266	ant SEMI	Disease or Syndrome
T20	Macro	1269	1278	stent LAD	Therapeutic or Preventive Procedure
T9	Macro	1331	1339	ischemia	Disease or Syndrome
T17	RiskFactor	1397	1408	cholesterol	Finding
T2	RiskFactor	1417	1420	LDL	Finding
T23	RiskFactor	1727	1741	Hyperlipidemia	Disease or Syndrome
T13	Micro	1744	1747	CRF	Disease or Syndrome
T6	RiskFactor	1753	1757	chol	Finding
T8	RiskFactor	1759	1763	cigs	Individual Behavior
T10	Macro	1787	1790	CAD	Disease or Syndrome
T5	Macro	2501	2503	MI	Disease or Syndrome
T21	RiskFactor	3193	3201	BMI 40.1	Finding
T1	Preventions	5062	5079	increase exercise	Daily or Recreational Activity
T15	RiskFactor	5085	5094	Menopause	Organism Attribute
T11	RiskFactor	5372	5378	stress	Clinical Attribute
