# Supplementary material for: Building a semantically annotated corpus for chronic disease complications using two document types
Source: PLoS One. 2021 Mar 18;16(3):e0247319. doi: 10.1371/journal.pone.0247319 (PMC7971867; doi:10.1371/journal.pone.0247319)
Supplement: S2 File — (ZIP) [file pone.0247319.s002.zip › EHRs/221-01.txt]

serial	start	end	tag	value	UMLS Semantic Type
T319	119	122	Macro	CAD	Disease or Syndrome
T201	144	161	Macro	cerebral embolism	Disease or Syndrome
T150	1141	1169	Macro	intra-atrial septal aneurysm	Disease or Syndrome
T26	1300	1303	Macro	CAD	Disease or Syndrome
T309	1353	1380	Macro	rev. anterolateral ischemia	Disease or Syndrome
T97	1395	1405	Macro	3v disease	Disease or Syndrome
T337	1489	1509	RiskFactor	Hypercholesterolemia	Disease or Syndrome
T106	1521	1538	Macro	cerebral embolism	Disease or Syndrome
T192	1551	1581	Macro	intra-arterial septal aneurysm	Disease or Syndrome
T205	1806	1808	Macro	MI	Disease or Syndrome
T23	1901	1908	RiskFactor	tobacco	Individual Behavior
T363	9545	9548	Macro	CAD	Disease or Syndrome
T315	9555	9570	Macro	cerebral emboli	Disease or Syndrome
T325	9652	9667	Macro	atherosclerotic	Disease or Syndrome
T166	9672	9687	Macro	embolic disease	Disease or Syndrome
T44	9917	9933	Macro	cardiac ischemia	Disease or Syndrome
T297	10104	10107	Macro	CAD	Disease or Syndrome
