# Supplementary material for: Building a semantically annotated corpus for chronic disease complications using two document types
Source: PLoS One. 2021 Mar 18;16(3):e0247319. doi: 10.1371/journal.pone.0247319 (PMC7971867; doi:10.1371/journal.pone.0247319)
Supplement: S2 File — (ZIP) [file pone.0247319.s002.zip › EHRs/221-02.txt]

serial	start	end	tag	value	UMLS Semantic Type
T196	10667	10696	Macro	anteroseptal zone of ischemia	Disease or Syndrome
T217	10741	10756	Preventions	fitness program	Daily or Recreational Activity
T198	10841	10855	RiskFactor	Hyperlipidemia	Disease or Syndrome
T207	10862	10866	RiskFactor	chol	Finding
T161	10871	10873	RiskFactor	TG	Finding
T93	10879	10882	Preventions	HDL	Finding
T256	10887	10890	RiskFactor	LDL	Finding
T224	12111	12114	Macro	CAD	Disease or Syndrome
T155	12193	12207	RiskFactor	Hyperlipidemia	Disease or Syndrome
