# Supplementary material for: Building a semantically annotated corpus for chronic disease complications using two document types
Source: PLoS One. 2021 Mar 18;16(3):e0247319. doi: 10.1371/journal.pone.0247319 (PMC7971867; doi:10.1371/journal.pone.0247319)
Supplement: S2 File — (ZIP) [file pone.0247319.s002.zip › EHRs/221-03.txt]

serial	start	end	tag	value	UMLS Semantic Type
T321	12322	12338	Macro	coronary disease	Disease or Syndrome
T367	12462	12471	Preventions	exercises	Daily or Recreational Activity
T243	12569	12580	RiskFactor	gain weight	Individual Behavior
T125	13751	13771	Macro	circumflex occlusion	Disease or Syndrome
T52	13856	13864	Preventions	exercise	Daily or Recreational Activity
