# Supplementary material for: Building a semantically annotated corpus for chronic disease complications using two document types
Source: PLoS One. 2021 Mar 18;16(3):e0247319. doi: 10.1371/journal.pone.0247319 (PMC7971867; doi:10.1371/journal.pone.0247319)
Supplement: S2 File — (ZIP) [file pone.0247319.s002.zip › EHRs/221-04.txt]

serial	start	end	tag	value	UMLS Semantic Type
T139	14120	14123	Macro	CAD	Disease or Syndrome
T232	14131	14141	Macro	LAD lesion	Disease or Syndrome
T185	14209	14217	Preventions	exercise	Daily or Recreational Activity
T120	14266	14274	Preventions	exercise	Daily or Recreational Activity
T133	14485	14501	RiskFactor	did not exercise	Daily or Recreational Activity
T222	14862	14865	Macro	CAD	Disease or Syndrome
T62	14865	14871	Macro	smoker	Individual Behavior
T237	14865	14871	RiskFactor	smoker	Individual Behavior
T142	14963	14978	Macro	Unstable angina	Sign or Symptom
T265	15011	15017	Macro	angina	Sign or Symptom
