# Supplementary material for: Building a semantically annotated corpus for chronic disease complications using two document types
Source: PLoS One. 2021 Mar 18;16(3):e0247319. doi: 10.1371/journal.pone.0247319 (PMC7971867; doi:10.1371/journal.pone.0247319)
Supplement: S2 File — (ZIP) [file pone.0247319.s002.zip › EHRs/221-05.txt]

serial	start	end	tag	value	UMLS Semantic Type
T328	15341	15344	Macro	TIA	Disease or Syndrome
T4	15496	15533	Macro	left internal carotid artery stenosis	Disease or Syndrome
T260	15762	15765	Macro	TIA	Disease or Syndrome
T145	15771	15794	Macro	Coronary artery disease	Disease or Syndrome
T152	15811	15825	RiskFactor	Hyperlipidemia	Disease or Syndrome
T354	15870	15877	RiskFactor	Anxiety	Mental or Behavioral Dysfunction
T91	16324	16337	Preventions	Tobacco: None	Individual Behavior
T164	16373	16393	Preventions	Weight Watchers diet	Food
T221	16395	16403	Preventions	Exercise	Daily or Recreational Activity
T335	16404	16415	Preventions	Walks daily	Daily or Recreational Activity
T159	16417	16426	Preventions	treadmill	Daily or Recreational Activity
T181	16463	16478	RiskFactor	chronic anxiety	Mental or Behavioral Dysfunction
T127	16624	16634	RiskFactor	Overweight	Finding
T124	17969	17972	Macro	CAD	Disease or Syndrome
T203	17979	17989	Macro	remote TIA	Disease or Syndrome
T22	18013	18047	Macro	asymptomatic left carotid stenosis	Disease or Syndrome
T206	18229	18251	RiskFactor	triglycerides elevated	Finding
T61	18380	18397	Preventions	nutrition consult	Food
T250	18402	18416	Preventions	diet education	Food
