# Supplementary material for: Building a semantically annotated corpus for chronic disease complications using two document types
Source: PLoS One. 2021 Mar 18;16(3):e0247319. doi: 10.1371/journal.pone.0247319 (PMC7971867; doi:10.1371/journal.pone.0247319)
Supplement: S2 File — (ZIP) [file pone.0247319.s002.zip › EHRs/223-01.txt]

serial	start	end	tag	value	UMLS Semantic Type
T8	18897	18914	Macro	coronary ischemia	Disease or Syndrome
T348	19015	19032	RiskFactor	mild dyslipidemia	Disease or Syndrome
T251	19043	19057	RiskFactor	postmenopausal	Organism Attribute
T90	19200	19248	Macro	inferolateral mid and basal inferior ischemia	Disease or Syndrome
T156	19337	19357	Preventions	exercise protocol	Daily or Recreational Activity
T153	20901	20931	Macro	obstructive coronary lesion	Disease or Syndrome
T187	21005	21045	Macro	single vessel coronary artery disease	Disease or Syndrome
T188	21521	21542	Macro	single vessel disease	Disease or Syndrome
