# Supplementary material for: Building a semantically annotated corpus for chronic disease complications using two document types
Source: PLoS One. 2021 Mar 18;16(3):e0247319. doi: 10.1371/journal.pone.0247319 (PMC7971867; doi:10.1371/journal.pone.0247319)
Supplement: S2 File — (ZIP) [file pone.0247319.s002.zip › EHRs/223-02.txt]

serial	start	end	tag	value	UMLS Semantic Type
T128	22119	22133	RiskFactor	Hyperlipidemia	Disease or Syndrome
T42	22503	22517	RiskFactor	Hyperlipidemia	Disease or Syndrome
T178	22531	22534	Macro	CAD	Disease or Syndrome
T38	22535	22549	RiskFactor	Postmenopausal	Organism Attribute
T84	22578	22599	Micro	Microscopic hematuria	Finding
T257	22622	22629	RiskFactor	Obesity	Disease or Syndrome
T58	23569	23572	Macro	CAD	Disease or Syndrome
T3	23912	23929	Preventions	Weight management	Individual Behavior
T341	24037	24053	Preventions	exercising daily	Daily or Recreational Activity
T343	24055	24069	RiskFactor	Hyperlipidemia	Disease or Syndrome
T313	24192	24213	Micro	Microscopic hematuria	Finding
