# Supplementary material for: Building a semantically annotated corpus for chronic disease complications using two document types
Source: PLoS One. 2021 Mar 18;16(3):e0247319. doi: 10.1371/journal.pone.0247319 (PMC7971867; doi:10.1371/journal.pone.0247319)
Supplement: S2 File — (ZIP) [file pone.0247319.s002.zip › EHRs/223-03.txt]

serial	start	end	tag	value	UMLS Semantic Type
T21	24457	24469	Preventions	joined a gym	Daily or Recreational Activity
T149	24594	24603	Preventions	treadmill	Daily or Recreational Activity
T16	24815	24829	RiskFactor	Hyperlipidemia	Disease or Syndrome
T77	24843	24857	RiskFactor	Postmenopausal	Organism Attribute
T255	24886	24907	Micro	Microscopic hematuria	Finding
T163	24930	24937	RiskFactor	Obesity	Disease or Syndrome
T78	25669	25695	Preventions	Tobacco smoking none	Individual Behavior
T55	26007	26037	Preventions	Exercise moderate	Daily or Recreational Activity
T366	26375	26385	Macro	CV Disease	Disease or Syndrome
T280	26393	26399	Macro	Stroke	Disease or Syndrome
T327	28833	28860	Macro	coronary vasospastic events	Disease or Syndrome
T225	28967	28983	Macro	cardiac ischemia	Disease or Syndrome
T336	29217	29232	Macro	unstable angina	Sign or Symptom
T107	29343	29357	RiskFactor	Hyperlipidemia	Disease or Syndrome
T15	29471	29492	Micro	Microscopic hematuria	Finding
