# Supplementary material for: Building a semantically annotated corpus for chronic disease complications using two document types
Source: PLoS One. 2021 Mar 18;16(3):e0247319. doi: 10.1371/journal.pone.0247319 (PMC7971867; doi:10.1371/journal.pone.0247319)
Supplement: S2 File — (ZIP) [file pone.0247319.s002.zip › EHRs/223-04.txt]

serial	start	end	tag	value	UMLS Semantic Type
T248	30196	30223	Macro	Coronary vasospastic events	Disease or Syndrome
T177	30275	30289	RiskFactor	Hyperlipidemia	Disease or Syndrome
T220	30303	30317	RiskFactor	Postmenopausal	Organism Attribute
T137	30346	30367	Micro	Microscopic hematuria	Finding
T303	30408	30415	RiskFactor	Obesity	Disease or Syndrome
T75	30422	30436	Preventions	loosing weight	Individual Behavior
