# Supplementary material for: Building a semantically annotated corpus for chronic disease complications using two document types
Source: PLoS One. 2021 Mar 18;16(3):e0247319. doi: 10.1371/journal.pone.0247319 (PMC7971867; doi:10.1371/journal.pone.0247319)
Supplement: S2 File — (ZIP) [file pone.0247319.s002.zip › EHRs/224-01.txt]

serial	start	end	tag	value	UMLS Semantic Type
T298	33007	33010	Macro	CAD	Disease or Syndrome
T89	33017	33024	RiskFactor	smoking	Individual Behavior
T264	33076	33089	Macro	lateral STEMI	Disease or Syndrome
T219	33749	33751	Macro	MI	Disease or Syndrome
T279	34055	34074	Macro	proximal LAD lesion	Disease or Syndrome
T135	34317	34333	RiskFactor	smokes profusely	Individual Behavior
T351	34712	34715	Macro	CAD	Disease or Syndrome
T121	34732	34761	Macro	prox RCA stenosis w/ thrombus	Disease or Syndrome
T267	34763	34778	Macro	mod D1 stenosis	Disease or Syndrome
T39	34843	34864	Macro	proximal ramus lesion	Disease or Syndrome
T268	34897	34913	Macro	patent RCA stent	Disease or Syndrome
T65	34922	34943	Macro	left main, apical LAD	Disease or Syndrome
T118	35051	35060	Macro	RCA stent	Therapeutic or Preventive Procedure
T50	35137	35151	RiskFactor	Hyperlipidemia	Disease or Syndrome
T134	35366	35381	RiskFactor	drug/ETOH abuse	Mental or Behavioral Dysfunction
T245	35438	35445	RiskFactor	Tobacco	Individual Behavior
T170	35535	35538	Macro	CAD	Disease or Syndrome
T81	35551	35553	Macro	MI	Disease or Syndrome
T229	35570	35572	Macro	MI	Disease or Syndrome
T285	35654	35659	RiskFactor	obese	Disease or Syndrome
T202	37781	37784	Macro	CAD	Disease or Syndrome
T214	37791	37793	RiskFactor	HL	Finding
T147	37821	37846	Macro	antero-lateral infarction	Disease or Syndrome
T64	38242	38267	Preventions	smoking cessation consult	Individual Behavior
T277	38269	38289	Preventions	nutrition counseling	Food
T116	38389	38405	Macro	anterior infarct	Disease or Syndrome
