# Supplementary material for: Building a semantically annotated corpus for chronic disease complications using two document types
Source: PLoS One. 2021 Mar 18;16(3):e0247319. doi: 10.1371/journal.pone.0247319 (PMC7971867; doi:10.1371/journal.pone.0247319)
Supplement: S2 File — (ZIP) [file pone.0247319.s002.zip › EHRs/224-02.txt]

serial	start	end	tag	value	UMLS Semantic Type
T172	38661	38677	Macro	coronary disease	Disease or Syndrome
T290	38809	38836	Macro	non ST segment elevation MI	Disease or Syndrome
T209	39062	39080	RiskFactor	gained some weight	Individual Behavior
T320	39139	39142	Macro	CAD	Disease or Syndrome
T18	39160	39189	Macro	prox RCA stenosis w/ thrombus	Disease or Syndrome
T323	39191	39206	Macro	mod D1 stenosis	Disease or Syndrome
T342	39264	39294	Macro	Critical proximal ramus lesion	Disease or Syndrome
T168	39573	39587	RiskFactor	Hyperlipidemia	Disease or Syndrome
T322	39876	39879	Macro	CAD	Disease or Syndrome
T129	39892	39894	Macro	MI	Disease or Syndrome
T1	39909	39911	Macro	MI	Disease or Syndrome
T230	40001	40016	RiskFactor	drug/ETOH abuse	Mental or Behavioral Dysfunction
T101	40073	40080	RiskFactor	Tobacco	Individual Behavior
T151	41879	41896	RiskFactor	total cholesterol	Finding
T34	41906	41919	RiskFactor	triglycerides	Finding
T249	41924	41927	Preventions	HDL	Finding
T272	41935	41938	RiskFactor	LDL	Finding
