# Supplementary material for: Building a semantically annotated corpus for chronic disease complications using two document types
Source: PLoS One. 2021 Mar 18;16(3):e0247319. doi: 10.1371/journal.pone.0247319 (PMC7971867; doi:10.1371/journal.pone.0247319)
Supplement: S2 File — (ZIP) [file pone.0247319.s002.zip › EHRs/224-03.txt]

serial	start	end	tag	value	UMLS Semantic Type
T282	42256	42272	Macro	coronary disease	Disease or Syndrome
T334	42518	42535	Preventions	active physically	Daily or Recreational Activity
T223	42676	42705	Macro	prox RCA stenosis w/ thrombus	Disease or Syndrome
T372	42707	42722	Macro	mod D1 stenosis	Disease or Syndrome
T358	42780	42810	Macro	Critical proximal ramus lesion	Disease or Syndrome
T160	43181	43208	Macro	non ST segment elevation MI	Disease or Syndrome
T197	43351	43365	RiskFactor	Hyperlipidemia	Disease or Syndrome
T236	43448	43451	Macro	CAD	Disease or Syndrome
T111	43464	43466	Macro	MI	Disease or Syndrome
T345	43481	43483	Macro	MI	Disease or Syndrome
T94	43573	43588	RiskFactor	drug/ETOH abuse	Mental or Behavioral Dysfunction
T126	43654	43661	RiskFactor	Tobacco	Individual Behavior
T83	45228	45238	RiskFactor	Overweight	Finding
