# Supplementary material for: Building a semantically annotated corpus for chronic disease complications using two document types
Source: PLoS One. 2021 Mar 18;16(3):e0247319. doi: 10.1371/journal.pone.0247319 (PMC7971867; doi:10.1371/journal.pone.0247319)
Supplement: S2 File — (ZIP) [file pone.0247319.s002.zip › EHRs/224-04.txt]

serial	start	end	tag	value	UMLS Semantic Type
T286	46168	46184	Macro	coronary disease	Disease or Syndrome
T70	46430	46447	Preventions	active physically	Daily or Recreational Activity
T314	46553	46575	RiskFactor	putting on some weight	Individual Behavior
T332	46677	46706	Macro	prox RCA stenosis w/ thrombus	Disease or Syndrome
T158	46708	46723	Macro	mod D1 stenosis	Disease or Syndrome
T60	46781	46811	Macro	Critical proximal ramus lesion	Disease or Syndrome
T305	47182	47209	Macro	non ST segment elevation MI	Disease or Syndrome
T228	47352	47366	RiskFactor	Hyperlipidemia	Disease or Syndrome
T169	47449	47452	Macro	CAD	Disease or Syndrome
T57	47465	47467	Macro	MI	Disease or Syndrome
T326	47482	47484	Macro	MI	Disease or Syndrome
T109	47574	47589	RiskFactor	drug/ETOH abuse	Mental or Behavioral Dysfunction
T6	47655	47662	RiskFactor	Tobacco	Individual Behavior
T216	48766	48776	RiskFactor	Overweight	Finding
T194	49126	49131	RiskFactor	Obese	Disease or Syndrome
