# Supplementary material for: Building a semantically annotated corpus for chronic disease complications using two document types
Source: PLoS One. 2021 Mar 18;16(3):e0247319. doi: 10.1371/journal.pone.0247319 (PMC7971867; doi:10.1371/journal.pone.0247319)
Supplement: S2 File — (ZIP) [file pone.0247319.s002.zip › EHRs/225-01.txt]

serial	start	end	tag	value	UMLS Semantic Type
T174	50342	50356	RiskFactor	hyperlipidemia	Disease or Syndrome
T48	50362	50365	Macro	CAD	Disease or Syndrome
T100	50874	50892	Macro	one occluded graft	Disease or Syndrome
T141	51232	51253	Macro	extensive LAD disease	Disease or Syndrome
T310	51590	51603	Preventions	cardiac rehab	Individual Behavior
T138	52428	52442	RiskFactor	Hyperlipidemia	Disease or Syndrome
T96	52443	52461	RiskFactor	Remote tobacco use	Individual Behavior
T88	52462	52465	Macro	CAD	Disease or Syndrome
T330	52504	52524	Macro	aortic wall atheroma	Disease or Syndrome
T132	52754	52761	RiskFactor	Anxiety	Mental or Behavioral Dysfunction
T356	52868	52871	Macro	CAD	Disease or Syndrome
T355	52935	52954	Preventions	Former heavy smoker	Individual Behavior
T353	53432	53442	RiskFactor	Overweight	Finding
T46	54526	54548	Macro	occlusion of SVG to D2	Disease or Syndrome
T344	54553	54580	Macro	severely disease native LAD	Disease or Syndrome
