# Supplementary material for: Building a semantically annotated corpus for chronic disease complications using two document types
Source: PLoS One. 2021 Mar 18;16(3):e0247319. doi: 10.1371/journal.pone.0247319 (PMC7971867; doi:10.1371/journal.pone.0247319)
Supplement: S2 File — (ZIP) [file pone.0247319.s002.zip › EHRs/225-02.txt]

serial	start	end	tag	value	UMLS Semantic Type
T247	56715	56718	Macro	CAD	Disease or Syndrome
T123	56811	56814	Macro	CAD	Disease or Syndrome
T115	57151	57174	Macro	distal LAD was stenosed	Disease or Syndrome
T246	57391	57417	Macro	stenosis of the distal LAD	Disease or Syndrome
T95	57929	57955	Macro	high grade ostial stenosis	Disease or Syndrome
T333	58393	58407	RiskFactor	Hyperlipidemia	Disease or Syndrome
T108	58430	58448	RiskFactor	Anxiety/depression	Mental or Behavioral Dysfunction
T258	58688	58692	RiskFactor	ETOH	Individual Behavior
T308	58719	58726	RiskFactor	Smoking	Individual Behavior
T80	58801	58809	Preventions	Exercise	Daily or Recreational Activity
T371	60035	60038	Macro	CAD	Disease or Syndrome
T306	60521	60546	Macro	native distal LAD disease	Disease or Syndrome
T105	60816	60834	RiskFactor	anxiety/depression	Mental or Behavioral Dysfunction
