# Supplementary material for: Building a semantically annotated corpus for chronic disease complications using two document types
Source: PLoS One. 2021 Mar 18;16(3):e0247319. doi: 10.1371/journal.pone.0247319 (PMC7971867; doi:10.1371/journal.pone.0247319)
Supplement: S2 File — (ZIP) [file pone.0247319.s002.zip › EHRs/225-03.txt]

serial	start	end	tag	value	UMLS Semantic Type
T370	61091	61105	RiskFactor	hyperlipidemia	Disease or Syndrome
T72	61111	61114	Macro	CAD	Disease or Syndrome
T284	61396	61439	Macro	severe native disease with a mid-LAD lesion	Disease or Syndrome
T171	61729	61767	Macro	stenosis distal to the prior LAD stent	Disease or Syndrome
T240	62025	62039	RiskFactor	Hyperlipidemia	Disease or Syndrome
T262	62041	62044	Macro	CAD	Disease or Syndrome
T110	62252	62259	RiskFactor	Anxiety	Mental or Behavioral Dysfunction
T32	62586	62605	Preventions	Former heavy smoker	Individual Behavior
T54	63571	63574	Macro	CAD	Disease or Syndrome
T294	63595	63612	Macro	LAD graft failure	Disease or Syndrome
T346	63683	63695	Macro	LAD stenosis	Disease or Syndrome
