# Supplementary material for: Building a semantically annotated corpus for chronic disease complications using two document types
Source: PLoS One. 2021 Mar 18;16(3):e0247319. doi: 10.1371/journal.pone.0247319 (PMC7971867; doi:10.1371/journal.pone.0247319)
Supplement: S2 File — (ZIP) [file pone.0247319.s002.zip › EHRs/225-04.txt]

serial	start	end	tag	value	UMLS Semantic Type
T200	64677	64691	RiskFactor	hyperlipidemia	Disease or Syndrome
T63	64697	64700	Macro	CAD	Disease or Syndrome
T162	65031	65074	Macro	severe native disease with a mid-LAD lesion	Disease or Syndrome
T226	65809	65818	RiskFactor	sedentary	Individual Behavior
T148	66020	66034	RiskFactor	Hyperlipidemia	Disease or Syndrome
T56	66218	66238	Macro	Diffuse 3 vessel CAD	Disease or Syndrome
T59	66279	66298	Macro	Occluded SVG to LAD	Disease or Syndrome
T167	66317	66347	Macro	in-stent restenosis of mid LAD	Disease or Syndrome
T302	66433	66440	RiskFactor	Anxiety	Mental or Behavioral Dysfunction
T5	67640	67643	Macro	CAD	Disease or Syndrome
T324	67707	67726	Preventions	Former heavy smoker	Individual Behavior
