# Supplementary material for: Building a semantically annotated corpus for chronic disease complications using two document types
Source: PLoS One. 2021 Mar 18;16(3):e0247319. doi: 10.1371/journal.pone.0247319 (PMC7971867; doi:10.1371/journal.pone.0247319)
Supplement: S2 File — (ZIP) [file pone.0247319.s002.zip › EHRs/226-01.txt]

serial	start	end	tag	value	UMLS Semantic Type
T331	68725	68739	RiskFactor	hyperlipidemia	Disease or Syndrome
T271	68859	68872	Macro	stable angina	Sign or Symptom
T231	69874	69881	RiskFactor	Obesity	Disease or Syndrome
T71	69883	69901	Micro	Retinal detachment	Disease or Syndrome
T14	71689	71703	RiskFactor	hyperlipidemia	Disease or Syndrome
T184	71746	71752	Macro	stroke	Disease or Syndrome
T368	71756	71759	Macro	CHF	Disease or Syndrome
T186	72176	72185	RiskFactor	alcoholis	Mental or Behavioral Dysfunction
T213	72574	72588	RiskFactor	hyperlipidemia	Disease or Syndrome
T19	72594	72601	RiskFactor	obesity	Disease or Syndrome
T293	72688	72708	Micro	diabetic retinopathy	Disease or Syndrome
T212	72733	72743	Micro	neuropathy	Disease or Syndrome
T362	73799	73818	Micro	diabetic neuropathy	Disease or Syndrome
T79	73984	73987	RiskFactor	LDL	Finding
T49	74278	74294	Preventions	south beach diet	Food
T304	74342	74358	Preventions	south beach diet	Food
T41	74781	74803	Preventions	encouraged low na diet	Food
T31	74805	74812	Preventions	wt loss	Individual Behavior
T131	74980	74992	RiskFactor	dyslipidemia	Disease or Syndrome
T117	74999	75002	RiskFactor	LDL	Finding
T104	75050	75053	Macro	CAD	Disease or Syndrome
T235	75567	75587	Preventions	low cholesterol diet	Food
T136	75598	75615	Macro	stable angina/CAD	Disease or Syndrome
T165	75699	75716	Macro	stable angina/CAD	Disease or Syndrome
T318	76000	76003	RiskFactor	LDL	Finding
