# Supplementary material for: Building a semantically annotated corpus for chronic disease complications using two document types
Source: PLoS One. 2021 Mar 18;16(3):e0247319. doi: 10.1371/journal.pone.0247319 (PMC7971867; doi:10.1371/journal.pone.0247319)
Supplement: S2 File — (ZIP) [file pone.0247319.s002.zip › EHRs/226-02.txt]

serial	start	end	tag	value	UMLS Semantic Type
T36	76871	76874	Macro	CAD	Disease or Syndrome
T259	76965	76971	Macro	3v CAD	Disease or Syndrome
T317	78616	78623	Preventions	wt loss	Individual Behavior
T173	78934	78941	RiskFactor	Obesity	Disease or Syndrome
T361	78943	78961	Micro	Retinal detachment	Disease or Syndrome
T241	80539	80548	Preventions	TOB: quit	Individual Behavior
T329	80555	80561	RiskFactor	smoked	Individual Behavior
T69	80882	80896	RiskFactor	hyperlipidemia	Disease or Syndrome
T87	80937	80943	Macro	stroke	Disease or Syndrome
T360	80946	80949	Macro	CHF	Disease or Syndrome
T340	81356	81365	RiskFactor	alcoholis	Mental or Behavioral Dysfunction
T193	82681	82695	Macro	angina: stable	Sign or Symptom
T99	82748	82761	Macro	Stable Angina	Sign or Symptom
T261	83048	83060	RiskFactor	Dyslipidemia	Disease or Syndrome
T47	83882	83898	Macro	Three Vessel CAD	Disease or Syndrome
T365	84024	84046	Macro	proximal lesion in LAD	Disease or Syndrome
T349	84090	84108	Macro	mid lesion in CIRC	Disease or Syndrome
T292	84362	84374	Macro	3 vessel CAD	Disease or Syndrome
T244	84393	84406	Macro	stable angina	Sign or Symptom
T85	84433	84449	Macro	Three Vessel CAD	Disease or Syndrome
T157	87477	87491	RiskFactor	hyperlipidemia	Disease or Syndrome
T301	87493	87512	Preventions	former 30 py smoker	Individual Behavior
T35	87525	87531	Macro	3v CAD	Disease or Syndrome
T176	87568	87588	Micro	diabetic retinopathy	Disease or Syndrome
T352	87613	87623	Micro	neuropathy	Disease or Syndrome
T287	88345	88364	Micro	diabetic neuropathy	Disease or Syndrome
T66	88594	88622	Preventions	discussed nutrition referral	Food
T146	88657	88673	Preventions	south beach diet	Food
T73	88677	88708	Preventions	discussed importance of wt loss	Individual Behavior
T103	88720	88736	Preventions	south beach diet	Food
T373	88776	88788	Macro	flu shot and	Therapeutic or Preventive Procedure
T43	89060	89067	Preventions	wt loss	Individual Behavior
T113	89260	89272	RiskFactor	dyslipidemia	Disease or Syndrome
T119	89281	89284	RiskFactor	LDL	Finding
T289	89325	89328	Macro	CAD	Disease or Syndrome
T190	89670	89691	Preventions	low cholesterol diet4	Food
T13	89700	89707	Macro	3 v CAD	Disease or Syndrome
T208	89752	89759	Macro	3 v CAD	Disease or Syndrome
T183	89950	89963	Macro	stable angina	Sign or Symptom
T144	90210	90239	Preventions	physical activity limitations	Daily or Recreational Activity
