# Supplementary material for: Building a semantically annotated corpus for chronic disease complications using two document types
Source: PLoS One. 2021 Mar 18;16(3):e0247319. doi: 10.1371/journal.pone.0247319 (PMC7971867; doi:10.1371/journal.pone.0247319)
Supplement: S2 File — (ZIP) [file pone.0247319.s002.zip › EHRs/226-04.txt]

serial	start	end	tag	value	UMLS Semantic Type
T112	92934	92937	Macro	CAD	Disease or Syndrome
T299	93206	93235	Preventions	supervisored exercise program	Daily or Recreational Activity
T30	94013	94026	RiskFactor	very stressed	Clinical Attribute
T122	94121	94127	RiskFactor	stress	Clinical Attribute
T234	94340	94347	RiskFactor	Obesity	Disease or Syndrome
T281	94349	94367	Micro	Retinal detachment	Disease or Syndrome
T242	94395	94420	Macro	Coronary arteriosclerosis	Disease or Syndrome
T276	95342	95351	Preventions	TOB: quit	Individual Behavior
T288	95358	95378	RiskFactor	smoked 2ppd x 15 yrs	Individual Behavior
T274	95687	95701	RiskFactor	hyperlipidemia	Disease or Syndrome
T307	95742	95748	Macro	stroke	Disease or Syndrome
T45	95751	95754	Macro	CHF	Disease or Syndrome
T357	96161	96170	RiskFactor	alcoholis	Mental or Behavioral Dysfunction
T254	96792	96809	Macro	past inferior IMI	Disease or Syndrome
T182	97026	97029	Macro	CAD	Disease or Syndrome
T218	97613	97626	Preventions	cardiac rehab	Individual Behavior
T11	97649	97663	Preventions	healthy eating	Food
T339	97665	97672	Preventions	wt loss	Individual Behavior
T269	97678	97703	Preventions	exercise (W cardiac rehab	Daily or Recreational Activity
T233	97953	97956	RiskFactor	LDL	Finding
T338	98165	98172	Preventions	wt loss	Individual Behavior
T86	98370	98384	RiskFactor	very stressted	Clinical Attribute
