# Supplementary material for: Building a semantically annotated corpus for chronic disease complications using two document types
Source: PLoS One. 2021 Mar 18;16(3):e0247319. doi: 10.1371/journal.pone.0247319 (PMC7971867; doi:10.1371/journal.pone.0247319)
Supplement: S2 File — (ZIP) [file pone.0247319.s002.zip › EHRs/226-05.txt]

serial	start	end	tag	value	UMLS Semantic Type
T33	100532	100553	RiskFactor	gained 10 lb recently	Individual Behavior
T359	100769	100776	RiskFactor	Obesity	Disease or Syndrome
T7	100778	100796	Micro	Retinal detachment	Disease or Syndrome
T300	100824	100849	Macro	Coronary arteriosclerosis	Disease or Syndrome
T175	100887	100901	RiskFactor	Hyperlipidemia	Disease or Syndrome
