# Supplementary material for: Building a semantically annotated corpus for chronic disease complications using two document types
Source: PLoS One. 2021 Mar 18;16(3):e0247319. doi: 10.1371/journal.pone.0247319 (PMC7971867; doi:10.1371/journal.pone.0247319)
Supplement: S2 File — (ZIP) [file pone.0247319.s002.zip › EHRs/227-01.txt]

serial	start	end	tag	value	UMLS Semantic Type
T296	104300	104323	Macro	coronary artery disease	Disease or Syndrome
T29	104325	104351	Macro	status post bypass surgery	Therapeutic or Preventive Procedure
T82	106374	106394	RiskFactor	hypercholesterolemia	Disease or Syndrome
T17	106396	106420	Macro	congestive heart failure	Disease or Syndrome
T27	107935	107947	RiskFactor	slight obese	Disease or Syndrome
T215	108807	108846	Micro	Sensory testing is impaired to pinprick	Sign or Symptom
T369	109594	109624	Micro	diabetic peripheral neuropathy	Disease or Syndrome
