# Supplementary material for: Building a semantically annotated corpus for chronic disease complications using two document types
Source: PLoS One. 2021 Mar 18;16(3):e0247319. doi: 10.1371/journal.pone.0247319 (PMC7971867; doi:10.1371/journal.pone.0247319)
Supplement: S2 File — (ZIP) [file pone.0247319.s002.zip › EHRs/227-02.txt]

serial	start	end	tag	value	UMLS Semantic Type
T25	110938	110958	RiskFactor	Hypercholesterolemia	Disease or Syndrome
T67	111202	111225	Macro	Coronary artery disease	Disease or Syndrome
T130	111227	111239	Macro	s/p CABG x 3	Therapeutic or Preventive Procedure
T275	111606	111630	Macro	Congestive heart failure	Disease or Syndrome
T283	111738	111750	Macro	Claudication	Disease or Syndrome
T253	111902	111914	Macro	claudication	Disease or Syndrome
