# Supplementary material for: Building a semantically annotated corpus for chronic disease complications using two document types
Source: PLoS One. 2021 Mar 18;16(3):e0247319. doi: 10.1371/journal.pone.0247319 (PMC7971867; doi:10.1371/journal.pone.0247319)
Supplement: S2 File — (ZIP) [file pone.0247319.s002.zip › EHRs/227-03.txt]

serial	start	end	tag	value	UMLS Semantic Type
T364	113378	113402	Micro	paresthesias of his feet	Sign or Symptom
T102	114002	114049	Micro	Vibration and pinprick sensation are diminished	Sign or Symptom
T270	114364	114378	Micro	polyneuropathy	Disease or Syndrome
T191	114695	114715	Micro	neuropathic symptoms	Disease or Syndrome
