# Supplementary material for: Building a semantically annotated corpus for chronic disease complications using two document types
Source: PLoS One. 2021 Mar 18;16(3):e0247319. doi: 10.1371/journal.pone.0247319 (PMC7971867; doi:10.1371/journal.pone.0247319)
Supplement: S2 File — (ZIP) [file pone.0247319.s002.zip › EHRs/227-04.txt]

serial	start	end	tag	value	UMLS Semantic Type
T74	115242	115262	RiskFactor	Hypercholesterolemia	Disease or Syndrome
T143	115405	115428	Macro	Coronary artery disease	Disease or Syndrome
T98	115466	115476	Micro	Neuropathy	Disease or Syndrome
