# Supplementary material for: Building a semantically annotated corpus for chronic disease complications using two document types
Source: PLoS One. 2021 Mar 18;16(3):e0247319. doi: 10.1371/journal.pone.0247319 (PMC7971867; doi:10.1371/journal.pone.0247319)
Supplement: S2 File — (ZIP) [file pone.0247319.s002.zip › EHRs/227-05.txt]

serial	start	end	tag	value	UMLS Semantic Type
T68	117644	117647	Macro	CAD	Disease or Syndrome
T273	117648	117656	Macro	s/p CABG	Therapeutic or Preventive Procedure
T199	117749	117752	Macro	CAD	Disease or Syndrome
T210	118225	118237	Macro	occluded RCA	Disease or Syndrome
T195	118790	118803	Macro	CAD with CABG	Disease or Syndrome
T189	118863	118891	Macro	unbypassed occluded Diagonal	Disease or Syndrome
T227	118939	118945	RiskFactor	lipids	Finding
T312	118951	118961	Micro	neuropathy	Disease or Syndrome
T40	118986	118990	Macro	TIAs	Disease or Syndrome
T76	119463	119465	Macro	MI	Disease or Syndrome
T180	119513	119516	Macro	PVD	Disease or Syndrome
T28	119613	119625	Preventions	Quit smoking	Individual Behavior
T204	119633	119640	Preventions	No ETOH	Individual Behavior
T291	120905	120908	Macro	CAD	Disease or Syndrome
T2	121228	121231	Macro	CAD	Disease or Syndrome
T311	121538	121553	Macro	Carotid disease	Disease or Syndrome
