# Supplementary material for: Building a semantically annotated corpus for chronic disease complications using two document types
Source: PLoS One. 2021 Mar 18;16(3):e0247319. doi: 10.1371/journal.pone.0247319 (PMC7971867; doi:10.1371/journal.pone.0247319)
Supplement: S2 File — (ZIP) [file pone.0247319.s002.zip › EHRs/228-02.txt]

serial	start	end	tag	value	UMLS Semantic Type
T347	124125	124160	Macro	post coronary artery bypass surgery	Therapeutic or Preventive Procedure
T20	124252	124274	Macro	"inferior
wall ischemia"	Disease or Syndrome
T211	124347	124377	Macro	coronary artery bypass surgery	Therapeutic or Preventive Procedure
T316	124485	124525	Macro	reversible ischemia in the inferior wall	Disease or Syndrome
