# Supplementary material for: Building a semantically annotated corpus for chronic disease complications using two document types
Source: PLoS One. 2021 Mar 18;16(3):e0247319. doi: 10.1371/journal.pone.0247319 (PMC7971867; doi:10.1371/journal.pone.0247319)
Supplement: S2 File — (ZIP) [file pone.0247319.s002.zip › EHRs/228-04.txt]

serial	start	end	tag	value	UMLS Semantic Type
T350	127057	127093	Macro	"post coronary

artery bypass surgery"	Therapeutic or Preventive Procedure
T278	127791	127798	RiskFactor	anxious	Mental or Behavioral Dysfunction
T37	128296	128312	Macro	anterolateral MI	Disease or Syndrome
T51	128976	128991	RiskFactor	LDL cholesterol	Finding
T92	129037	129052	RiskFactor	LDL cholesterol	Finding
