# Supplementary material for: Building a semantically annotated corpus for chronic disease complications using two document types
Source: PLoS One. 2021 Mar 18;16(3):e0247319. doi: 10.1371/journal.pone.0247319 (PMC7971867; doi:10.1371/journal.pone.0247319)
Supplement: S2 File — (ZIP) [file pone.0247319.s002.zip › EHRs/228-05.txt]

serial	start	end	tag	value	UMLS Semantic Type
T179	129968	129991	Macro	cardiovascular ischemia	Disease or Syndrome
T10	130075	130087	Macro	claudication	Disease or Syndrome
T53	130931	130956	Macro	"bilateral carotid

bruits"	Disease or Syndrome
T295	131918	131954	Macro	"anterolateral

myocardial infarction"	Disease or Syndrome
T114	132101	132146	Macro	stenosis of the right internal carotid artery	Disease or Syndrome
T266	132158	132202	Macro	stenosis of the left internal carotid artery	Disease or Syndrome
T24	132795	132818	Macro	Coronary artery disease	Disease or Syndrome
T154	132821	132864	Macro	"Status post coronary artery bypass

surgery"	Therapeutic or Preventive Procedure
T12	132983	133011	Macro	transient episodes of angina	Sign or Symptom
T252	133166	133188	Macro	Carotid artery disease	Disease or Syndrome
T239	133282	133309	Macro	Peripheral arterial disease	Disease or Syndrome
T263	133610	133630	RiskFactor	Hypercholesterolemia	Disease or Syndrome
T238	133810	133826	Macro	aortic sclerosis	Disease or Syndrome
