# Supplementary material for: Building a semantically annotated corpus for chronic disease complications using two document types
Source: PLoS One. 2021 Mar 18;16(3):e0247319. doi: 10.1371/journal.pone.0247319 (PMC7971867; doi:10.1371/journal.pone.0247319)
Supplement: S2 File — (ZIP) [file pone.0247319.s002.zip › EHRs/241-01.txt]

serial	start	end	tag	value	UMLS Semantic Type
T105	266	289	Macro	coronary artery disease	Disease or Syndrome
T257	374	397	Macro	coronary artery disease	Disease or Syndrome
T418	477	511	Macro	circumflex coronary artery disease	Disease or Syndrome
T412	574	606	Macro	"non-Q wave
myocardial infarction"	Disease or Syndrome
T321	691	726	Macro	"progressive coronary
artery disease"	Disease or Syndrome
T293	753	797	Macro	"multi-vessel coronary
bypass graft operation"	Disease or Syndrome
T11	1179	1185	Macro	angina	Sign or Symptom
T84	1230	1251	Macro	proximal LAD stenosis	Disease or Syndrome
T431	1255	1297	Macro	proximal severe circumflex artery stenosis	Disease or Syndrome
T395	1374	1415	Macro	stenosis in the mid right coronary artery	Disease or Syndrome
T24	1981	1985	Macro	PTCA	Therapeutic or Preventive Procedure
T10	2686	2719	Micro	nonspecific peripheral neuropathy	Disease or Syndrome
T256	3210	3220	RiskFactor	Cigarettes	Individual Behavior
T196	3283	3300	RiskFactor	mildly overweight	Finding
T430	4187	4202	Macro	atherosclerosis	Disease or Syndrome
T170	5213	5229	Preventions	aerobic activity	Daily or Recreational Activity
T92	5266	5279	RiskFactor	saturated fat	Food
T136	5284	5295	RiskFactor	cholesterol	Finding
