# Supplementary material for: Building a semantically annotated corpus for chronic disease complications using two document types
Source: PLoS One. 2021 Mar 18;16(3):e0247319. doi: 10.1371/journal.pone.0247319 (PMC7971867; doi:10.1371/journal.pone.0247319)
Supplement: S2 File — (ZIP) [file pone.0247319.s002.zip › EHRs/242-01.txt]

serial	start	end	tag	value	UMLS Semantic Type
T129	13018	13023	Macro	NQWMI	Disease or Syndrome
T410	13077	13091	RiskFactor	heavy EtOH use	Individual Behavior
T417	13097	13104	RiskFactor	smoking	Individual Behavior
T432	13419	13431	Macro	RCA stenoses	Disease or Syndrome
T331	13602	13623	Preventions	stopped drinking EtOH	Individual Behavior
T298	13628	13644	Preventions	cut down on cigs	Individual Behavior
T260	13707	13711	RiskFactor	EtOH	Individual Behavior
T354	13713	13717	RiskFactor	cigs	Individual Behavior
T285	14090	14104	RiskFactor	heavy EtOH use	Individual Behavior
T384	14109	14116	RiskFactor	smoking	Individual Behavior
T162	14151	14156	Macro	NQWMI	Disease or Syndrome
T166	14261	14266	Macro	NQWMI	Disease or Syndrome
T165	14665	14682	Preventions	smoking cessation	Individual Behavior
T323	14697	14714	Preventions	avoidance of EtOH	Individual Behavior
T335	14983	14988	Macro	NQWMI	Disease or Syndrome
T234	15038	15040	Macro	MI	Disease or Syndrome
T108	15141	15148	RiskFactor	smoking	Individual Behavior
T157	15165	15182	Preventions	smoking cessation	Individual Behavior
