# Supplementary material for: Building a semantically annotated corpus for chronic disease complications using two document types
Source: PLoS One. 2021 Mar 18;16(3):e0247319. doi: 10.1371/journal.pone.0247319 (PMC7971867; doi:10.1371/journal.pone.0247319)
Supplement: S2 File — (ZIP) [file pone.0247319.s002.zip › EHRs/242-02.txt]

serial	start	end	tag	value	UMLS Semantic Type
T390	15709	15747	Macro	atherosclerotic coronary heart disease	Disease or Syndrome
T126	15764	15785	Macro	myocardial infarction	Disease or Syndrome
T161	15983	16000	RiskFactor	alcohol ingestion	Individual Behavior
T397	16529	16545	RiskFactor	consumes alcohol	Mental or Behavioral Dysfunction
T220	17599	17614	Macro	Angina pectoris	Sign or Symptom
