# Supplementary material for: Building a semantically annotated corpus for chronic disease complications using two document types
Source: PLoS One. 2021 Mar 18;16(3):e0247319. doi: 10.1371/journal.pone.0247319 (PMC7971867; doi:10.1371/journal.pone.0247319)
Supplement: S2 File — (ZIP) [file pone.0247319.s002.zip › EHRs/242-03.txt]

serial	start	end	tag	value	UMLS Semantic Type
T145	18487	18504	RiskFactor	Total Cholesterol	Finding
T445	18518	18521	Preventions	HDL	Finding
T43	18559	18562	RiskFactor	LDL	Finding
T227	18599	18612	RiskFactor	triglycerides	Finding
T150	18756	18759	RiskFactor	LDL	Finding
