# Supplementary material for: Building a semantically annotated corpus for chronic disease complications using two document types
Source: PLoS One. 2021 Mar 18;16(3):e0247319. doi: 10.1371/journal.pone.0247319 (PMC7971867; doi:10.1371/journal.pone.0247319)
Supplement: S2 File — (ZIP) [file pone.0247319.s002.zip › EHRs/242-04.txt]

serial	start	end	tag	value	UMLS Semantic Type
T9	20483	20486	Macro	CAD	Disease or Syndrome
T247	20493	20496	Macro	CAD	Disease or Syndrome
T16	20500	20504	RiskFactor	EtOH	Individual Behavior
T277	20868	20875	RiskFactor	smoking	Individual Behavior
T158	20877	20881	RiskFactor	EtOH	Individual Behavior
T58	21463	21466	Macro	CAD	Disease or Syndrome
T383	21492	21499	RiskFactor	smoking	Individual Behavior
T230	21619	21624	Macro	NQWMI	Disease or Syndrome
T51	22206	22210	RiskFactor	EtOH	Individual Behavior
T441	22333	22337	RiskFactor	EtOH	Individual Behavior
T115	22444	22447	Macro	CAD	Disease or Syndrome
T45	22456	22461	Macro	NQWMI	Disease or Syndrome
T34	22503	22507	RiskFactor	EtOH	Individual Behavior
T296	22529	22536	RiskFactor	Smoking	Individual Behavior
T187	22691	22702	RiskFactor	Cholesterol	Finding
T352	22749	22764	Preventions	Cholesterol-HDL	Finding
T204	22783	22798	RiskFactor	Cholesterol-LDL	Finding
T3	23759	23772	RiskFactor	Triglycerides	Finding
T308	25800	25803	Macro	CAD	Disease or Syndrome
T408	25829	25836	RiskFactor	smoking	Individual Behavior
T91	25956	25961	Macro	NQWMI	Disease or Syndrome
T206	27036	27040	RiskFactor	EtOH	Individual Behavior
