# Supplementary material for: Building a semantically annotated corpus for chronic disease complications using two document types
Source: PLoS One. 2021 Mar 18;16(3):e0247319. doi: 10.1371/journal.pone.0247319 (PMC7971867; doi:10.1371/journal.pone.0247319)
Supplement: S2 File — (ZIP) [file pone.0247319.s002.zip › EHRs/243-01.txt]

serial	start	end	tag	value	UMLS Semantic Type
T258	30175	30198	Macro	Coronary artery disease	Disease or Syndrome
T363	30199	30233	Macro	status post coronary artery bypass	Therapeutic or Preventive Procedure
T197	30266	30283	Macro	Pulmonary embolus	Disease or Syndrome
T215	31142	31160	Macro	"status 

post CABG"	Therapeutic or Preventive Procedure
T191	31304	31324	RiskFactor	hypercholesterolemia	Disease or Syndrome
T382	31334	31345	RiskFactor	cholesterol	Finding
