# Supplementary material for: Building a semantically annotated corpus for chronic disease complications using two document types
Source: PLoS One. 2021 Mar 18;16(3):e0247319. doi: 10.1371/journal.pone.0247319 (PMC7971867; doi:10.1371/journal.pone.0247319)
Supplement: S2 File — (ZIP) [file pone.0247319.s002.zip › EHRs/243-04.txt]

serial	start	end	tag	value	UMLS Semantic Type
T356	34676	34687	RiskFactor	weight gain	Individual Behavior
T5	36951	36965	Preventions	daily exercise	Daily or Recreational Activity
T36	36974	36981	Preventions	walking	Daily or Recreational Activity
