# Supplementary material for: Building a semantically annotated corpus for chronic disease complications using two document types
Source: PLoS One. 2021 Mar 18;16(3):e0247319. doi: 10.1371/journal.pone.0247319 (PMC7971867; doi:10.1371/journal.pone.0247319)
Supplement: S2 File — (ZIP) [file pone.0247319.s002.zip › EHRs/244-01.txt]

serial	start	end	tag	value	UMLS Semantic Type
T411	38794	38817	Macro	coronary artery disease	Disease or Syndrome
T135	38827	38844	Macro	status post an MI	Disease or Syndrome
T124	38929	38954	Macro	critical mid right lesion	Disease or Syndrome
T19	38980	39011	Macro	left anterior descending lesion	Disease or Syndrome
T353	39078	39082	Macro	PTCA	Therapeutic or Preventive Procedure
T95	39338	39340	Macro	MI	Disease or Syndrome
T23	39938	39941	Macro	CAD	Disease or Syndrome
T89	39943	39957	Macro	status post MI	Disease or Syndrome
T8	39964	39980	Macro	status post PTCA	Therapeutic or Preventive Procedure
T33	40217	40227	RiskFactor	Depression	Mental or Behavioral Dysfunction
T380	40284	40319	Macro	Status post cardiac catheterization	Therapeutic or Preventive Procedure
T263	40324	40328	Macro	PTCA	Therapeutic or Preventive Procedure
T326	40561	40564	Macro	CAD	Disease or Syndrome
T69	40962	40969	RiskFactor	Smoking	Individual Behavior
T376	40980	40991	RiskFactor	Alcohol use	Individual Behavior
T218	41002	41017	RiskFactor	Substance Abuse	Individual Behavior
T378	41097	41105	Preventions	Exercise	Daily or Recreational Activity
T66	43420	43423	Macro	CAD	Disease or Syndrome
T322	43982	43998	Macro	cardiac ischemia	Disease or Syndrome
