# Supplementary material for: Building a semantically annotated corpus for chronic disease complications using two document types
Source: PLoS One. 2021 Mar 18;16(3):e0247319. doi: 10.1371/journal.pone.0247319 (PMC7971867; doi:10.1371/journal.pone.0247319)
Supplement: S2 File — (ZIP) [file pone.0247319.s002.zip › EHRs/244-02.txt]

serial	start	end	tag	value	UMLS Semantic Type
T25	44772	44787	Macro	RCA angioplasty	Therapeutic or Preventive Procedure
T427	47147	47157	Preventions	non-smoker	Individual Behavior
T242	47159	47169	Preventions	No alcohol	Individual Behavior
T333	51714	51730	Macro	inferior infarct	Disease or Syndrome
T163	52376	52380	Macro	PTCA	Therapeutic or Preventive Procedure
T203	52579	52594	Macro	unstable angina	Sign or Symptom
T267	52632	52653	Macro	myocardial infarction	Disease or Syndrome
T317	52669	52715	Macro	PERCUTANEOUS TRANSLUMINAL CORONARY ANGIOPLASTY	Therapeutic or Preventive Procedure
T439	52941	52956	Macro	RCA angioplasty	Therapeutic or Preventive Procedure
T306	53105	53107	Macro	MI	Disease or Syndrome
