# Supplementary material for: Building a semantically annotated corpus for chronic disease complications using two document types
Source: PLoS One. 2021 Mar 18;16(3):e0247319. doi: 10.1371/journal.pone.0247319 (PMC7971867; doi:10.1371/journal.pone.0247319)
Supplement: S2 File — (ZIP) [file pone.0247319.s002.zip › EHRs/244-03.txt]

serial	start	end	tag	value	UMLS Semantic Type
T415	54073	54083	RiskFactor	Depression	Mental or Behavioral Dysfunction
T229	54297	54320	Macro	Coronary artery disease	Disease or Syndrome
T128	54330	54338	Macro	RCA PTCA	Therapeutic or Preventive Procedure
T2	55293	55305	Macro	claudication	Disease or Syndrome
T305	57384	57395	RiskFactor	Cholesterol	Finding
T46	57600	57615	RiskFactor	Cholesterol-LDL	Finding
T346	57728	57743	Preventions	Cholesterol-HDL	Finding
T284	58125	58128	Macro	CAD	Disease or Syndrome
T351	60019	60040	Micro	peripheral neuropathy	Disease or Syndrome
T63	60157	60160	Macro	CAD	Disease or Syndrome
