# Supplementary material for: Building a semantically annotated corpus for chronic disease complications using two document types
Source: PLoS One. 2021 Mar 18;16(3):e0247319. doi: 10.1371/journal.pone.0247319 (PMC7971867; doi:10.1371/journal.pone.0247319)
Supplement: S2 File — (ZIP) [file pone.0247319.s002.zip › EHRs/244-04.txt]

serial	start	end	tag	value	UMLS Semantic Type
T424	60423	60433	RiskFactor	Depression	Mental or Behavioral Dysfunction
T222	60820	60843	Macro	Coronary artery disease	Disease or Syndrome
T437	61437	61440	Macro	CAD	Disease or Syndrome
T279	64586	64597	RiskFactor	Cholesterol	Finding
T60	64989	65002	RiskFactor	Triglycerides	Finding
T22	65028	65043	RiskFactor	Cholesterol-LDL	Finding
T140	65224	65239	Preventions	Cholesterol-HDL	Finding
T228	66364	66367	Macro	CAD	Disease or Syndrome
