# Supplementary material for: Building a semantically annotated corpus for chronic disease complications using two document types
Source: PLoS One. 2021 Mar 18;16(3):e0247319. doi: 10.1371/journal.pone.0247319 (PMC7971867; doi:10.1371/journal.pone.0247319)
Supplement: S2 File — (ZIP) [file pone.0247319.s002.zip › EHRs/247-01.txt]

serial	start	end	tag	value	UMLS Semantic Type
T81	66862	66865	Micro	CRI	Disease or Syndrome
T447	67496	67512	Macro	3-vessel disease	Disease or Syndrome
T243	68286	68289	Macro	CAD	Disease or Syndrome
T304	68395	68398	Micro	CRI	Disease or Syndrome
T183	68655	68667	Preventions	quit tobacco	Individual Behavior
T377	68713	68717	RiskFactor	EtOH	Individual Behavior
T273	68718	68726	RiskFactor	illicits	Mental or Behavioral Dysfunction
T195	68880	68883	Macro	CAD	Disease or Syndrome
T160	71727	71731	RiskFactor	CHOL	Finding
T262	71793	71797	RiskFactor	TRIG	Finding
T175	71859	71862	Preventions	HDL	Finding
T409	71925	71928	RiskFactor	LDL	Finding
T231	72648	72669	Macro	aneurysmal dilatation	Pathologic Function
T327	72816	72834	Macro	septal hypertrophy	Disease or Syndrome
T28	73346	73352	Macro	NSTEMI	Disease or Syndrome
T102	73413	73433	Macro	three-vessel disease	Disease or Syndrome
T379	73508	73512	Macro	CABG	Therapeutic or Preventive Procedure
T164	73741	73743	Macro	MI	Disease or Syndrome
T225	74115	74121	Macro	NSTEMI	Disease or Syndrome
T142	74213	74229	Macro	3-vessel disease	Disease or Syndrome
T365	74654	74663	Macro	acute CHF	Disease or Syndrome
