# Supplementary material for: Building a semantically annotated corpus for chronic disease complications using two document types
Source: PLoS One. 2021 Mar 18;16(3):e0247319. doi: 10.1371/journal.pone.0247319 (PMC7971867; doi:10.1371/journal.pone.0247319)
Supplement: S2 File — (ZIP) [file pone.0247319.s002.zip › EHRs/247-02.txt]

serial	start	end	tag	value	UMLS Semantic Type
T226	75424	75451	Micro	chronic renal insufficiency	Disease or Syndrome
T361	75861	75875	Preventions	daily exercise	Daily or Recreational Activity
T132	76399	76416	Macro	revascularization	Therapeutic or Preventive Procedure
