# Supplementary material for: Building a semantically annotated corpus for chronic disease complications using two document types
Source: PLoS One. 2021 Mar 18;16(3):e0247319. doi: 10.1371/journal.pone.0247319 (PMC7971867; doi:10.1371/journal.pone.0247319)
Supplement: S2 File — (ZIP) [file pone.0247319.s002.zip › EHRs/247-03.txt]

serial	start	end	tag	value	UMLS Semantic Type
T278	76789	76792	Micro	CRI	Disease or Syndrome
T421	76919	76925	Macro	NSTEMI	Disease or Syndrome
T59	77673	77693	Macro	stenosis of his LIMA	Disease or Syndrome
T420	77860	77863	Macro	CAD	Disease or Syndrome
T270	77949	77964	Macro	apical aneurysm	Pathologic Function
T274	78063	78077	RiskFactor	Hyperlipidemia	Disease or Syndrome
T360	78083	78086	Micro	CRI	Disease or Syndrome
T189	78423	78426	Macro	CAD	Disease or Syndrome
T295	78469	78481	Preventions	quit tobacco	Individual Behavior
T358	78527	78531	RiskFactor	EtOH	Individual Behavior
T283	78532	78540	RiskFactor	illicits	Mental or Behavioral Dysfunction
T393	83861	83867	Macro	NSTEMI	Disease or Syndrome
T53	84531	84534	Micro	CRI	Disease or Syndrome
