# Supplementary material for: Building a semantically annotated corpus for chronic disease complications using two document types
Source: PLoS One. 2021 Mar 18;16(3):e0247319. doi: 10.1371/journal.pone.0247319 (PMC7971867; doi:10.1371/journal.pone.0247319)
Supplement: S2 File — (ZIP) [file pone.0247319.s002.zip › EHRs/249-02.txt]

serial	start	end	tag	value	UMLS Semantic Type
T185	90317	90331	RiskFactor	Hyperlipidemia	Disease or Syndrome
T106	90752	90787	Macro	Coronary artery bypass STATUS POST	Therapeutic or Preventive Procedure
T434	90927	90941	Preventions	Does not smoke	Individual Behavior
T151	91921	91925	Preventions	diet	Food
T139	91930	91938	Preventions	exercise	Daily or Recreational Activity
T375	92424	92446	Macro	Coronary artery diseas	Disease or Syndrome
