# Supplementary material for: Building a semantically annotated corpus for chronic disease complications using two document types
Source: PLoS One. 2021 Mar 18;16(3):e0247319. doi: 10.1371/journal.pone.0247319 (PMC7971867; doi:10.1371/journal.pone.0247319)
Supplement: S2 File — (ZIP) [file pone.0247319.s002.zip › EHRs/249-03.txt]

serial	start	end	tag	value	UMLS Semantic Type
T111	92653	92664	RiskFactor	Weight gain	Individual Behavior
T221	92805	92819	RiskFactor	Hyperlipidemia	Disease or Syndrome
T50	92843	92866	Macro	Coronary artery disease	Disease or Syndrome
T184	92875	92881	Macro	Stroke	Disease or Syndrome
T423	92929	92938	Macro	Impotence	Sign or Symptom
T316	93034	93043	Micro	Hematuria	Finding
T400	93110	93120	RiskFactor	Overweight	Finding
T248	93194	93208	RiskFactor	Hyperlipidemia	Disease or Syndrome
T371	93210	93213	RiskFactor	LDL	Finding
T406	93326	93349	Macro	Coronary artery disease	Disease or Syndrome
T74	93351	93370	Macro	s/p bypass 5 vessel	Therapeutic or Preventive Procedure
T97	93411	93417	Macro	Stroke	Disease or Syndrome
T118	93475	93484	Macro	Impotence	Sign or Symptom
T131	94063	94073	RiskFactor	Overweight	Finding
T211	94590	94604	Preventions	Does not smoke	Individual Behavior
T107	94724	94736	Preventions	never smoked	Individual Behavior
T428	94740	94768	RiskFactor	Alcohol use status: moderate	Individual Behavior
T167	94772	94796	Preventions	Activity level: moderate	Daily or Recreational Activity
T438	95858	95871	RiskFactor	Weight issues	Individual Behavior
