# Supplementary material for: Building a semantically annotated corpus for chronic disease complications using two document types
Source: PLoS One. 2021 Mar 18;16(3):e0247319. doi: 10.1371/journal.pone.0247319 (PMC7971867; doi:10.1371/journal.pone.0247319)
Supplement: S2 File — (ZIP) [file pone.0247319.s002.zip › EHRs/249-04.txt]

serial	start	end	tag	value	UMLS Semantic Type
T276	96049	96064	Macro	coronary bypass	Therapeutic or Preventive Procedure
T79	96162	96168	Macro	angina	Sign or Symptom
T255	96301	96310	Preventions	exercises	Daily or Recreational Activity
T177	96965	96979	Preventions	does not smoke	Individual Behavior
T425	96982	96997	Preventions	Minimal alcohol	Mental or Behavioral Dysfunction
T368	97067	97083	Preventions	Weight is stable	Individual Behavior
