# Supplementary material for: Building a semantically annotated corpus for chronic disease complications using two document types
Source: PLoS One. 2021 Mar 18;16(3):e0247319. doi: 10.1371/journal.pone.0247319 (PMC7971867; doi:10.1371/journal.pone.0247319)
Supplement: S2 File — (ZIP) [file pone.0247319.s002.zip › EHRs/250-01.txt]

serial	start	end	tag	value	UMLS Semantic Type
T297	98746	98769	Macro	coronary artery disease	Disease or Syndrome
T387	98774	98805	Macro	coronary artery bypass grafting	Therapeutic or Preventive Procedure
T310	99022	99034	Preventions	dyslipidemia	Disease or Syndrome
T311	99068	99084	Macro	coronary disease	Disease or Syndrome
T68	99187	99226	Macro	"non-ST

elevation myocardial infarction"	Disease or Syndrome
T62	99275	99318	Macro	complex diffuse disease of the proximal LAD	Disease or Syndrome
T52	99321	99365	Macro	thrombotic lesion of the proximal circumflex	Disease or Syndrome
T212	99469	99499	Macro	osteal stenosis of a large PLV	Disease or Syndrome
T18	99535	99561	Macro	left renal artery stenosis	Disease or Syndrome
T120	99657	99688	Macro	coronary artery bypass grafting	Therapeutic or Preventive Procedure
T208	100282	100285	Macro	TIA	Disease or Syndrome
T179	100287	100290	Macro	CVA	Disease or Syndrome
T407	100304	100316	Macro	claudication	Disease or Syndrome
T436	100670	100697	Micro	chronic renal insufficiency	Disease or Syndrome
T275	101303	101333	Preventions	"denies alcohol or tobacco

use"	Individual Behavior
T370	101357	101378	Macro	myocardial infarction	Disease or Syndrome
T338	102416	102435	Macro	non-ST elevation MI	Disease or Syndrome
T7	102440	102471	Macro	coronary artery bypass grafting	Therapeutic or Preventive Procedure
