# Supplementary material for: Building a semantically annotated corpus for chronic disease complications using two document types
Source: PLoS One. 2021 Mar 18;16(3):e0247319. doi: 10.1371/journal.pone.0247319 (PMC7971867; doi:10.1371/journal.pone.0247319)
Supplement: S2 File — (ZIP) [file pone.0247319.s002.zip › EHRs/250-02.txt]

serial	start	end	tag	value	UMLS Semantic Type
T80	106280	106303	Macro	coronary artery disease	Disease or Syndrome
T182	106305	106309	Macro	CABG	Therapeutic or Preventive Procedure
T402	107954	107965	RiskFactor	weight rise	Individual Behavior
