# Supplementary material for: Building a semantically annotated corpus for chronic disease complications using two document types
Source: PLoS One. 2021 Mar 18;16(3):e0247319. doi: 10.1371/journal.pone.0247319 (PMC7971867; doi:10.1371/journal.pone.0247319)
Supplement: S2 File — (ZIP) [file pone.0247319.s002.zip › EHRs/250-03.txt]

serial	start	end	tag	value	UMLS Semantic Type
T435	108303	108326	Macro	coronary artery disease	Disease or Syndrome
T186	108328	108332	Macro	CABG	Therapeutic or Preventive Procedure
T134	109574	109590	Macro	recurrent angina	Sign or Symptom
