# Supplementary material for: Building a semantically annotated corpus for chronic disease complications using two document types
Source: PLoS One. 2021 Mar 18;16(3):e0247319. doi: 10.1371/journal.pone.0247319 (PMC7971867; doi:10.1371/journal.pone.0247319)
Supplement: S2 File — (ZIP) [file pone.0247319.s002.zip › EHRs/250-04.txt]

serial	start	end	tag	value	UMLS Semantic Type
T216	110584	110602	Macro	poor wound healing	Individual Behavior
T254	111223	111226	Macro	CAD	Disease or Syndrome
T394	111228	111238	Macro	s/p NSTEMI	Disease or Syndrome
T336	111260	111264	Macro	CABG	Therapeutic or Preventive Procedure
T83	111397	111414	Macro	coronary ischemia	Disease or Syndrome
T44	111459	111473	RiskFactor	Hyperlipidemia	Disease or Syndrome
T300	112146	112158	Preventions	No tob, EtOH	Individual Behavior
T67	113063	113075	Macro	poor healing	Sign or Symptom
