# Supplementary material for: Building a semantically annotated corpus for chronic disease complications using two document types
Source: PLoS One. 2021 Mar 18;16(3):e0247319. doi: 10.1371/journal.pone.0247319 (PMC7971867; doi:10.1371/journal.pone.0247319)
Supplement: S2 File — (ZIP) [file pone.0247319.s002.zip › EHRs/252-01.txt]

serial	start	end	tag	value	UMLS Semantic Type
T241	115396	115414	Macro	transient ischemia	Disease or Syndrome
T123	115466	115486	Macro	inferior wall defect	Disease or Syndrome
T156	115498	115525	Macro	"peri-
infarct mild ischemia"	Disease or Syndrome
T214	115546	115563	RiskFactor	serum cholesterol	Finding
T233	115580	115583	Preventions	HDL	Finding
T286	115597	115600	RiskFactor	LDL	Finding
T235	115862	115872	RiskFactor	overweight	Finding
T265	116621	116661	Macro	inferior posterior myocardial infarction	Disease or Syndrome
T31	116848	116861	Macro	"stable
angina"	Sign or Symptom
T347	116943	116957	RiskFactor	hyperlipidemia	Disease or Syndrome
T429	117016	117040	Preventions	lower her caloric intake	Food
T232	117058	117074	Preventions	aerobic activity	Daily or Recreational Activity
