# Supplementary material for: Building a semantically annotated corpus for chronic disease complications using two document types
Source: PLoS One. 2021 Mar 18;16(3):e0247319. doi: 10.1371/journal.pone.0247319 (PMC7971867; doi:10.1371/journal.pone.0247319)
Supplement: S2 File — (ZIP) [file pone.0247319.s002.zip › EHRs/252-04.txt]

serial	start	end	tag	value	UMLS Semantic Type
T416	118456	118458	Macro	MI	Disease or Syndrome
T85	118676	118690	Preventions	no tobacco use	Individual Behavior
T114	118692	118706	Preventions	no alcohol use	Individual Behavior
T238	119821	119859	Micro	"ecchymotic

lesions on the extremities"	Sign or Symptom
T290	120662	120686	Macro	congestive heart failure	Disease or Syndrome
T77	121345	121369	Macro	Congestive heart failure	Disease or Syndrome
