# Supplementary material for: Building a semantically annotated corpus for chronic disease complications using two document types
Source: PLoS One. 2021 Mar 18;16(3):e0247319. doi: 10.1371/journal.pone.0247319 (PMC7971867; doi:10.1371/journal.pone.0247319)
Supplement: S2 File — (ZIP) [file pone.0247319.s002.zip › EHRs/253-01.txt]

serial	start	end	tag	value	UMLS Semantic Type
T373	121644	121658	RiskFactor	Hyperlipidemia	Disease or Syndrome
T48	121687	121693	Macro	Angina	Sign or Symptom
T171	121834	121840	RiskFactor	cigars	Individual Behavior
T280	122035	122041	RiskFactor	Weight	Organism Attribute
