# Supplementary material for: Building a semantically annotated corpus for chronic disease complications using two document types
Source: PLoS One. 2021 Mar 18;16(3):e0247319. doi: 10.1371/journal.pone.0247319 (PMC7971867; doi:10.1371/journal.pone.0247319)
Supplement: S2 File — (ZIP) [file pone.0247319.s002.zip › EHRs/254-01.txt]

serial	start	end	tag	value	UMLS Semantic Type
T272	122797	122820	Macro	coronary artery disease	Disease or Syndrome
T30	123004	123018	Preventions	Does not drink	Individual Behavior
T27	123020	123034	Preventions	does not smoke	Individual Behavior
T130	124221	124245	Macro	congestive heart failure	Disease or Syndrome
T104	124247	124255	Macro	ischemia	Disease or Syndrome
T246	124312	124346	Macro	"congestive heart 

failure regimen"	Disease or Syndrome
T190	124432	124456	Macro	Congestive heart failure	Disease or Syndrome
