# Supplementary material for: Building a semantically annotated corpus for chronic disease complications using two document types
Source: PLoS One. 2021 Mar 18;16(3):e0247319. doi: 10.1371/journal.pone.0247319 (PMC7971867; doi:10.1371/journal.pone.0247319)
Supplement: S2 File — (ZIP) [file pone.0247319.s002.zip › EHRs/254-02.txt]

serial	start	end	tag	value	UMLS Semantic Type
T14	124662	124669	RiskFactor	obesity	Disease or Syndrome
T202	124685	124697	RiskFactor	dyslipidemia	Disease or Syndrome
T337	124760	124779	Micro	diabetic neuropathy	Disease or Syndrome
T141	125717	125747	Macro	acute congestive heart failure	Disease or Syndrome
T342	126300	126306	Macro	angina	Sign or Symptom
