# Supplementary material for: Building a semantically annotated corpus for chronic disease complications using two document types
Source: PLoS One. 2021 Mar 18;16(3):e0247319. doi: 10.1371/journal.pone.0247319 (PMC7971867; doi:10.1371/journal.pone.0247319)
Supplement: S2 File — (ZIP) [file pone.0247319.s002.zip › EHRs/254-05.txt]

serial	start	end	tag	value	UMLS Semantic Type
T245	126890	126917	RiskFactor	increase in abdominal girth	Individual Behavior
T193	127556	127576	RiskFactor	Hypercholesterolemia	Disease or Syndrome
T405	128567	128577	Preventions	No smoking	Individual Behavior
T188	128579	128597	Preventions	rarely drinks EtOH	Individual Behavior
T446	128712	128714	Macro	MI	Disease or Syndrome
T42	128937	128942	RiskFactor	obese	Disease or Syndrome
T49	131059	131080	Micro	Chronic Renal Failure	Disease or Syndrome
T386	131662	131672	Preventions	renal diet	Food
T253	131674	131681	Preventions	dM diet	Food
