# Supplementary material for: Building a semantically annotated corpus for chronic disease complications using two document types
Source: PLoS One. 2021 Mar 18;16(3):e0247319. doi: 10.1371/journal.pone.0247319 (PMC7971867; doi:10.1371/journal.pone.0247319)
Supplement: S2 File — (ZIP) [file pone.0247319.s002.zip › EHRs/255-01.txt]

serial	start	end	tag	value	UMLS Semantic Type
T82	132026	132029	Macro	CVA	Disease or Syndrome
T239	132064	132070	Macro	stroke	Disease or Syndrome
T210	132826	132829	Macro	CAD	Disease or Syndrome
T4	132848	132860	Macro	multiple MIs	Disease or Syndrome
T205	132867	132879	Macro	cardiac cath	Therapeutic or Preventive Procedure
T12	133550	133564	RiskFactor	gaining weight	Individual Behavior
T86	133716	133726	RiskFactor	Depression	Mental or Behavioral Dysfunction
T41	134066	134069	Macro	CAD	Disease or Syndrome
T127	134132	134142	RiskFactor	Depression	Mental or Behavioral Dysfunction
T314	134144	134147	Macro	CVA	Disease or Syndrome
T155	134848	134861	Preventions	low carb diet	Food
T355	134863	134880	Preventions	Exercise: walking	Daily or Recreational Activity
T37	135838	135841	Macro	CVA	Disease or Syndrome
T303	135843	135846	Macro	CAD	Disease or Syndrome
T100	135857	135867	RiskFactor	Depression	Mental or Behavioral Dysfunction
T325	135920	135923	Macro	CVA	Disease or Syndrome
T116	136048	136052	Macro	TIAs	Disease or Syndrome
T340	136079	136082	Macro	CVA	Disease or Syndrome
T264	136210	136213	Macro	CAD	Disease or Syndrome
T309	136218	136220	Macro	MI	Disease or Syndrome
T75	136227	136240	Macro	cardiac caths	Therapeutic or Preventive Procedure
T289	136978	136991	Preventions	low carb diet	Food
T330	137139	137155	Micro	microalbuminuria	Finding
T328	137227	137237	RiskFactor	Depression	Mental or Behavioral Dysfunction
