# Supplementary material for: Building a semantically annotated corpus for chronic disease complications using two document types
Source: PLoS One. 2021 Mar 18;16(3):e0247319. doi: 10.1371/journal.pone.0247319 (PMC7971867; doi:10.1371/journal.pone.0247319)
Supplement: S2 File — (ZIP) [file pone.0247319.s002.zip › EHRs/255-02.txt]

serial	start	end	tag	value	UMLS Semantic Type
T57	137540	137543	Macro	CAD	Disease or Syndrome
T281	137556	137566	RiskFactor	depression	Mental or Behavioral Dysfunction
T444	137572	137575	Macro	CVA	Disease or Syndrome
T122	138018	138021	Macro	CAD	Disease or Syndrome
T76	138529	138539	RiskFactor	Depression	Mental or Behavioral Dysfunction
T103	138553	138556	Macro	CVA	Disease or Syndrome
T287	140425	140428	Macro	CVA	Disease or Syndrome
T143	141019	141029	RiskFactor	Depression	Mental or Behavioral Dysfunction
