# Supplementary material for: Building a semantically annotated corpus for chronic disease complications using two document types
Source: PLoS One. 2021 Mar 18;16(3):e0247319. doi: 10.1371/journal.pone.0247319 (PMC7971867; doi:10.1371/journal.pone.0247319)
Supplement: S2 File — (ZIP) [file pone.0247319.s002.zip › EHRs/255-03.txt]

serial	start	end	tag	value	UMLS Semantic Type
T332	141508	141511	Macro	CAD	Disease or Syndrome
T98	141540	141543	Macro	CVA	Disease or Syndrome
T348	141941	141944	Macro	CAD	Disease or Syndrome
T369	142452	142462	RiskFactor	Depression	Mental or Behavioral Dysfunction
T324	142476	142479	Macro	CVA	Disease or Syndrome
T217	143968	143985	Micro	Loss of sensation	Sign or Symptom
T349	146614	146623	RiskFactor	high chol	Finding
T251	146625	146635	RiskFactor	depression	Mental or Behavioral Dysfunction
T252	146641	146644	Macro	TIA	Disease or Syndrome
T71	146646	146659	RiskFactor	noncompliance	Disease or Syndrome
T388	147075	147078	Macro	CVA	Disease or Syndrome
T426	147192	147195	Macro	CVA	Disease or Syndrome
T250	147683	147693	RiskFactor	Depression	Mental or Behavioral Dysfunction
