# Supplementary material for: Building a semantically annotated corpus for chronic disease complications using two document types
Source: PLoS One. 2021 Mar 18;16(3):e0247319. doi: 10.1371/journal.pone.0247319 (PMC7971867; doi:10.1371/journal.pone.0247319)
Supplement: S2 File — (ZIP) [file pone.0247319.s002.zip › EHRs/256-01.txt]

serial	start	end	tag	value	UMLS Semantic Type
T147	148131	148145	RiskFactor	hyperlipidemia	Disease or Syndrome
T173	148147	148150	Macro	CAD	Disease or Syndrome
T61	148155	148164	Macro	LAD stent	Therapeutic or Preventive Procedure
T334	149524	149540	Preventions	regular exercise	Daily or Recreational Activity
T385	149806	149820	RiskFactor	Hyperlipidemia	Disease or Syndrome
T362	149822	149825	Macro	CAD	Disease or Syndrome
T149	149829	149838	Macro	LAD stent	Therapeutic or Preventive Procedure
T443	150211	150214	RiskFactor	Tob	Individual Behavior
T154	150263	150267	RiskFactor	ETOH	Individual Behavior
T209	150277	150284	RiskFactor	Illicit	Mental or Behavioral Dysfunction
T329	150318	150334	Macro	vascular disease	Disease or Syndrome
