# Supplementary material for: Building a semantically annotated corpus for chronic disease complications using two document types
Source: PLoS One. 2021 Mar 18;16(3):e0247319. doi: 10.1371/journal.pone.0247319 (PMC7971867; doi:10.1371/journal.pone.0247319)
Supplement: S2 File — (ZIP) [file pone.0247319.s002.zip › EHRs/256-02.txt]

serial	start	end	tag	value	UMLS Semantic Type
T56	152281	152295	RiskFactor	hyperlipidemia	Disease or Syndrome
T433	152297	152300	Macro	CAD	Disease or Syndrome
T236	152305	152314	Macro	LAD stent	Therapeutic or Preventive Procedure
T414	153814	153817	Macro	TIA	Disease or Syndrome
T389	154068	154085	Macro	arterial stenosis	Disease or Syndrome
T148	155093	155096	Macro	CAD	Disease or Syndrome
T101	155101	155110	Macro	LAD stent	Therapeutic or Preventive Procedure
T259	155120	155134	RiskFactor	Hyperlipidemia	Disease or Syndrome
T282	155557	155571	Preventions	Denies tobacco	Individual Behavior
T6	155573	155577	RiskFactor	ETOH	Individual Behavior
T35	155582	155598	RiskFactor	illicit drug use	Mental or Behavioral Dysfunction
T359	155688	155694	Macro	stroke	Disease or Syndrome
T372	157643	157656	Macro	acute infarct	Disease or Syndrome
T320	157850	157864	RiskFactor	hyperlipidemia	Disease or Syndrome
T307	157866	157869	Macro	CAD	Disease or Syndrome
T96	157874	157883	Macro	LAD stent	Therapeutic or Preventive Procedure
T90	158063	158069	Macro	stroke	Disease or Syndrome
T398	158070	158073	Macro	TIA	Disease or Syndrome
T168	158689	158692	Macro	TIA	Disease or Syndrome
T422	158693	158699	Macro	stroke	Disease or Syndrome
