# Supplementary material for: Building a semantically annotated corpus for chronic disease complications using two document types
Source: PLoS One. 2021 Mar 18;16(3):e0247319. doi: 10.1371/journal.pone.0247319 (PMC7971867; doi:10.1371/journal.pone.0247319)
Supplement: S2 File — (ZIP) [file pone.0247319.s002.zip › EHRs/256-04.txt]

serial	start	end	tag	value	UMLS Semantic Type
T442	161406	161429	Macro	coronary artery disease	Disease or Syndrome
T169	161442	161451	Macro	LAD stent	Therapeutic or Preventive Procedure
