# Supplementary material for: Building a semantically annotated corpus for chronic disease complications using two document types
Source: PLoS One. 2021 Mar 18;16(3):e0247319. doi: 10.1371/journal.pone.0247319 (PMC7971867; doi:10.1371/journal.pone.0247319)
Supplement: S2 File — (ZIP) [file pone.0247319.s002.zip › EHRs/256-05.txt]

serial	start	end	tag	value	UMLS Semantic Type
T32	163422	163445	Macro	coronary artery disease	Disease or Syndrome
T404	163460	163479	Macro	LAD stent placement	Therapeutic or Preventive Procedure
T15	163568	163574	Macro	angina	Sign or Symptom
