# Supplementary material for: Building a semantically annotated corpus for chronic disease complications using two document types
Source: PLoS One. 2021 Mar 18;16(3):e0247319. doi: 10.1371/journal.pone.0247319 (PMC7971867; doi:10.1371/journal.pone.0247319)
Supplement: S2 File — (ZIP) [file pone.0247319.s002.zip › EHRs/257-01.txt]

serial	start	end	tag	value	UMLS Semantic Type
T137	165273	165296	Macro	coronary artery disease	Disease or Syndrome
T237	165301	165316	Macro	aortic stenosis	Disease or Syndrome
T174	165456	165483	Macro	peripheral arterial disease	Disease or Syndrome
T39	165495	165508	RiskFactor	tobacco abuse	Individual Behavior
T219	165538	165559	Macro	myocardial infarction	Disease or Syndrome
T73	165576	165600	Macro	congestive heart failure	Disease or Syndrome
T198	166495	166507	Macro	claudication	Disease or Syndrome
T207	166509	166528	RiskFactor	No regular exercise	Daily or Recreational Activity
T153	166773	166788	Macro	aortic stenosis	Disease or Syndrome
T1	167038	167067	Macro	distal LAD territory ischemia	Disease or Syndrome
T125	167154	167165	Micro	Retinopathy	Disease or Syndrome
T54	167192	167203	Micro	nephropathy	Disease or Syndrome
T152	167206	167216	Micro	neuropathy	Disease or Syndrome
T223	167318	167345	Macro	Peripheral arterial disease	Disease or Syndrome
T366	167423	167445	Macro	Carotid artery disease	Disease or Syndrome
T65	167452	167494	Macro	bilateral internal carotid artery stenoses	Disease or Syndrome
T181	168125	168134	RiskFactor	alcoholic	Mental or Behavioral Dysfunction
T401	168491	168516	Macro	transient ischemic attack	Disease or Syndrome
T319	168521	168527	Macro	stroke	Disease or Syndrome
T268	168679	168689	RiskFactor	Overweight	Finding
T38	168799	168809	RiskFactor	overweight	Finding
