# Supplementary material for: Building a semantically annotated corpus for chronic disease complications using two document types
Source: PLoS One. 2021 Mar 18;16(3):e0247319. doi: 10.1371/journal.pone.0247319 (PMC7971867; doi:10.1371/journal.pone.0247319)
Supplement: S2 File — (ZIP) [file pone.0247319.s002.zip › EHRs/257-02.txt]

serial	start	end	tag	value	UMLS Semantic Type
T64	170332	170359	Macro	peripheral arterial disease	Disease or Syndrome
T117	170361	170376	Macro	aortic stenosis	Disease or Syndrome
T318	170402	170416	RiskFactor	hyperlipidemia	Disease or Syndrome
T396	170422	170445	Macro	coronary artery disease	Disease or Syndrome
T357	170786	170801	Macro	aortic stenosis	Disease or Syndrome
T20	171032	171047	Macro	apical ischemia	Disease or Syndrome
T244	171124	171142	Macro	left main stenosis	Disease or Syndrome
T70	171200	171230	Macro	right coronary artery stenosis	Disease or Syndrome
T374	171410	171446	Macro	coronary artery bypass graft surgery	Therapeutic or Preventive Procedure
T301	171715	171721	RiskFactor	Smoker	Individual Behavior
T78	171786	171798	RiskFactor	Dyslipidemia	Disease or Syndrome
T13	171860	171887	Macro	Peripheral Arterial Disease	Disease or Syndrome
T93	171889	171901	Macro	Claudication	Disease or Syndrome
T344	171903	171935	Macro	Arterial vascular reconstruction	Therapeutic or Preventive Procedure
T199	172010	172025	Macro	Carotid Disease	Disease or Syndrome
T269	172033	172064	Macro	stenosis bilaterally in the ICA	Disease or Syndrome
T315	172137	172160	Macro	Coronary Artery Disease	Disease or Syndrome
T299	172161	172182	Macro	Aortic Valve Stenosis	Disease or Syndrome
T350	172209	172223	RiskFactor	Hyperlipidemia	Disease or Syndrome
T40	172224	172251	Macro	Peripheral Arterial Disease	Disease or Syndrome
T419	172524	172536	Macro	Claudication	Disease or Syndrome
T176	172537	172557	Micro	Diabetic Retinopathy	Disease or Syndrome
T312	172568	172578	Micro	Neuropathy	Disease or Syndrome
T403	174307	174348	Macro	stenosis of the internal carotid arteries	Disease or Syndrome
T200	174369	174422	Macro	stenosis in the external carotid arteries bilaterally	Disease or Syndrome
T201	174610	174622	Preventions	Quit smoking	Individual Behavior
T72	174657	174664	Preventions	No Etoh	Individual Behavior
T55	174666	174689	Preventions	Denies illicit drug use	Individual Behavior
T341	176920	176935	Macro	Aortic Stenosis	Disease or Syndrome
T113	176940	176963	Macro	Coronary Artery Disease	Disease or Syndrome
T21	176977	177008	Macro	Coronary Artery Bypass Grafting	Therapeutic or Preventive Procedure
