# Supplementary material for: Building a semantically annotated corpus for chronic disease complications using two document types
Source: PLoS One. 2021 Mar 18;16(3):e0247319. doi: 10.1371/journal.pone.0247319 (PMC7971867; doi:10.1371/journal.pone.0247319)
Supplement: S2 File — (ZIP) [file pone.0247319.s002.zip › EHRs/257-03.txt]

serial	start	end	tag	value	UMLS Semantic Type
T194	178177	178212	Macro	two-vessel coronary bypass grafting	Disease or Syndrome
T110	178360	178387	Macro	peripheral arterial disease	Disease or Syndrome
T99	178389	178404	Macro	aortic stenosis	Disease or Syndrome
T343	178430	178444	RiskFactor	hyperlipidemia	Disease or Syndrome
T17	178450	178473	Macro	coronary artery disease	Disease or Syndrome
