# Supplementary material for: Building a semantically annotated corpus for chronic disease complications using two document types
Source: PLoS One. 2021 Mar 18;16(3):e0247319. doi: 10.1371/journal.pone.0247319 (PMC7971867; doi:10.1371/journal.pone.0247319)
Supplement: S2 File — (ZIP) [file pone.0247319.s002.zip › EHRs/257-04.txt]

serial	start	end	tag	value	UMLS Semantic Type
T367	179392	179419	Macro	peripheral vascular disease	Disease or Syndrome
T112	180316	180339	Macro	coronary artery disease	Disease or Syndrome
T26	180374	180389	Macro	aortic stenosis	Disease or Syndrome
T94	182031	182056	Macro	Peripheral artery disease	Disease or Syndrome
T144	182060	182065	Macro	ASCVD	Disease or Syndrome
T313	183132	183137	Macro	ASCVD	Disease or Syndrome
T345	185235	185239	Macro	CABG	Therapeutic or Preventive Procedure
T381	185252	185267	Macro	Coronary stents	Therapeutic or Preventive Procedure
