# Supplementary material for: Building a semantically annotated corpus for chronic disease complications using two document types
Source: PLoS One. 2021 Mar 18;16(3):e0247319. doi: 10.1371/journal.pone.0247319 (PMC7971867; doi:10.1371/journal.pone.0247319)
Supplement: S2 File — (ZIP) [file pone.0247319.s002.zip › EHRs/270-01.txt]

serial	start	end	tag	value	UMLS Semantic Type
T178	186018	186039	Micro	chronic renal failure	Disease or Syndrome
T87	186070	186082	Micro	stage IV CKD	Disease or Syndrome
T294	186089	186092	Macro	CAD	Disease or Syndrome
T121	186094	186097	Macro	RAS	Disease or Syndrome
T192	188288	188300	Micro	stage IV CKD	Disease or Syndrome
T159	188311	188314	Macro	CAD	Disease or Syndrome
T180	188388	188409	Micro	chronic renal failure	Disease or Syndrome
T146	188482	188494	Macro	ischemic ATN	Disease or Syndrome
