# Supplementary material for: Building a semantically annotated corpus for chronic disease complications using two document types
Source: PLoS One. 2021 Mar 18;16(3):e0247319. doi: 10.1371/journal.pone.0247319 (PMC7971867; doi:10.1371/journal.pone.0247319)
Supplement: S2 File — (ZIP) [file pone.0247319.s002.zip › EHRs/270-04.txt]

serial	start	end	tag	value	UMLS Semantic Type
T239	83	86	Macro	CHF	Disease or Syndrome
T184	93	97	Micro	ESRD	Disease or Syndrome
T209	934	958	Macro	Congestive heart failure	Disease or Syndrome
T212	971	985	Macro	concentric LVH	Disease or Syndrome
T82	1007	1014	Macro	mod LAE	Disease or Syndrome
T93	1144	1171	Micro	CHRONIC RENAL INSUFFICIENCY	Disease or Syndrome
T96	1568	1587	Macro	anoxic brain injury	Disease or Syndrome
T42	2934	2944	Preventions	EtOH: NONE	Individual Behavior
T84	2945	2958	Preventions	Tobacco: NONE	Individual Behavior
T127	2959	2973	Preventions	Illicits: NONE	Mental or Behavioral Dysfunction
T91	3066	3069	Macro	CAD	Disease or Syndrome
T199	3510	3520	RiskFactor	overweight	Finding
T126	3963	3992	Micro	decrease in sensation on feet	Sign or Symptom
T190	4831	4857	Macro	stenoses in either carotid	Disease or Syndrome
T260	5386	5389	Macro	CHF	Disease or Syndrome
T164	5396	5400	Micro	ESRD	Disease or Syndrome
