# Supplementary material for: Building a semantically annotated corpus for chronic disease complications using two document types
Source: PLoS One. 2021 Mar 18;16(3):e0247319. doi: 10.1371/journal.pone.0247319 (PMC7971867; doi:10.1371/journal.pone.0247319)
Supplement: S2 File — (ZIP) [file pone.0247319.s002.zip › EHRs/271-01.txt]

serial	start	end	tag	value	UMLS Semantic Type
T20	7305	7341	Micro	diabetic peripheral vascular disease	Disease or Syndrome
T70	7350	7372	Macro	bilateral claudication	Disease or Syndrome
T79	7388	7400	Macro	Claudication	Disease or Syndrome
T8	7519	7521	Macro	MI	Disease or Syndrome
T266	7542	7546	Macro	CABG	Therapeutic or Preventive Procedure
T68	7747	7759	Macro	Claudication	Disease or Syndrome
T71	7783	7787	Macro	CABG	Therapeutic or Preventive Procedure
T118	7925	7928	Macro	CAD	Disease or Syndrome
T69	7933	7937	Macro	CABG	Therapeutic or Preventive Procedure
T52	7948	7950	Macro	MI	Disease or Syndrome
T133	7990	7994	Macro	CABG	Therapeutic or Preventive Procedure
T44	8010	8025	Macro	Stent placement	Therapeutic or Preventive Procedure
T160	8740	8747	RiskFactor	Smoking	Individual Behavior
T191	8784	8795	RiskFactor	Alcohol use	Individual Behavior
T186	8843	8864	Preventions	Substance abuse: none	Individual Behavior
T43	8938	8946	Preventions	Exercise	Daily or Recreational Activity
T179	9205	9209	Macro	CABG	Therapeutic or Preventive Procedure
T230	9753	9773	RiskFactor	hypercholesterolemia	Disease or Syndrome
T250	10039	10043	Macro	CABG	Therapeutic or Preventive Procedure
T263	10238	10242	Macro	CABG	Therapeutic or Preventive Procedure
T138	10507	10511	Macro	CABG	Therapeutic or Preventive Procedure
T214	11348	11354	Macro	stroke	Disease or Syndrome
T33	11357	11361	Macro	TIAs	Disease or Syndrome
T117	11468	11487	Macro	Peripheral Vascular	Disease or Syndrome
T215	11500	11522	Macro	bilateral claudication	Disease or Syndrome
T57	11535	11550	Micro	ischemic ulcers	Disease or Syndrome
T134	11858	11862	Macro	CABG	Therapeutic or Preventive Procedure
T67	15207	15210	Macro	CAD	Disease or Syndrome
T251	15224	15244	RiskFactor	hypercholesterolemia	Disease or Syndrome
