# Supplementary material for: Building a semantically annotated corpus for chronic disease complications using two document types
Source: PLoS One. 2021 Mar 18;16(3):e0247319. doi: 10.1371/journal.pone.0247319 (PMC7971867; doi:10.1371/journal.pone.0247319)
Supplement: S2 File — (ZIP) [file pone.0247319.s002.zip › EHRs/271-03.txt]

serial	start	end	tag	value	UMLS Semantic Type
T169	16888	16903	Macro	cool right foot	Sign or Symptom
T196	16908	16932	Macro	progressive claudication	Disease or Syndrome
T165	16987	16990	Macro	CAD	Disease or Syndrome
T245	17336	17350	Macro	bypass surgery	Therapeutic or Preventive Procedure
T5	17434	17468	Macro	atherosclerotic disease in the RLE	Disease or Syndrome
T28	17936	17939	Macro	CAD	Disease or Syndrome
T100	17951	17954	Macro	PVD	Disease or Syndrome
T153	17999	18002	Micro	CRI	Disease or Syndrome
T254	18009	18012	Macro	TIA	Disease or Syndrome
T129	18260	18264	Macro	CABG	Therapeutic or Preventive Procedure
T141	19014	19026	Preventions	quit smoking	Individual Behavior
T104	19070	19101	Preventions	Denies ETOH or illicit drug use	Individual Behavior
T61	19371	19376	RiskFactor	obese	Disease or Syndrome
T103	22789	22792	Macro	CAD	Disease or Syndrome
T180	22794	22797	Macro	PVD	Disease or Syndrome
T50	22872	22903	Macro	progressive R foot claudication	Disease or Syndrome
T110	22956	22985	Macro	progressive arterial ischemia	Disease or Syndrome
T102	23012	23026	Macro	graft stenosis	Disease or Syndrome
