# Supplementary material for: Building a semantically annotated corpus for chronic disease complications using two document types
Source: PLoS One. 2021 Mar 18;16(3):e0247319. doi: 10.1371/journal.pone.0247319 (PMC7971867; doi:10.1371/journal.pone.0247319)
Supplement: S2 File — (ZIP) [file pone.0247319.s002.zip › EHRs/272-03.txt]

serial	start	end	tag	value	UMLS Semantic Type
T241	24130	24133	Macro	CAD	Disease or Syndrome
T7	25591	25594	Macro	CAD	Disease or Syndrome
