# Supplementary material for: Building a semantically annotated corpus for chronic disease complications using two document types
Source: PLoS One. 2021 Mar 18;16(3):e0247319. doi: 10.1371/journal.pone.0247319 (PMC7971867; doi:10.1371/journal.pone.0247319)
Supplement: S2 File — (ZIP) [file pone.0247319.s002.zip › EHRs/272-04.txt]

serial	start	end	tag	value	UMLS Semantic Type
T189	25800	25814	RiskFactor	hyperlipidemia	Disease or Syndrome
T12	25816	25819	Macro	CAD	Disease or Syndrome
T136	25832	25834	Macro	MI	Disease or Syndrome
T24	27640	27652	Preventions	regular diet	Food
T172	27779	27793	RiskFactor	hyperlipidemia	Disease or Syndrome
T101	27795	27801	Macro	s/p MI	Disease or Syndrome
T16	27824	27840	Macro	CAD w/ LAD stent	Disease or Syndrome
T137	28290	28312	Preventions	does not drink alcohol	Individual Behavior
T40	28317	28329	Preventions	quit smoking	Individual Behavior
T210	28390	28416	Preventions	denies using illicit drugs	Individual Behavior
T65	28570	28581	RiskFactor	weight gain	Individual Behavior
T14	28779	28788	Micro	hematuria	Finding
T75	33376	33390	RiskFactor	hyperlipidemia	Disease or Syndrome
T222	33392	33395	Macro	CAD	Disease or Syndrome
T116	33403	33410	Macro	past MI	Disease or Syndrome
T128	35232	35246	RiskFactor	Hyperlipidemia	Disease or Syndrome
T168	35310	35323	Preventions	low salt diet	Food
T2	35635	35638	Macro	CAD	Disease or Syndrome
T203	35639	35645	Macro	s/p MI	Disease or Syndrome
T121	35672	35686	RiskFactor	hyperlipidemia	Disease or Syndrome
T236	35776	35792	Macro	anginal symptoms	Sign or Symptom
