# Supplementary material for: Building a semantically annotated corpus for chronic disease complications using two document types
Source: PLoS One. 2021 Mar 18;16(3):e0247319. doi: 10.1371/journal.pone.0247319 (PMC7971867; doi:10.1371/journal.pone.0247319)
Supplement: S2 File — (ZIP) [file pone.0247319.s002.zip › EHRs/274-01.txt]

serial	start	end	tag	value	UMLS Semantic Type
T34	37245	37253	Macro	acute MI	Disease or Syndrome
T13	38281	38287	Macro	angina	Sign or Symptom
T115	38304	38312	Macro	acute MI	Disease or Syndrome
T122	38995	39003	Macro	Acute MI	Disease or Syndrome
