# Supplementary material for: Building a semantically annotated corpus for chronic disease complications using two document types
Source: PLoS One. 2021 Mar 18;16(3):e0247319. doi: 10.1371/journal.pone.0247319 (PMC7971867; doi:10.1371/journal.pone.0247319)
Supplement: S2 File — (ZIP) [file pone.0247319.s002.zip › EHRs/274-04.txt]

serial	start	end	tag	value	UMLS Semantic Type
T183	40436	40461	Macro	"coronary artery 

disease"	Disease or Syndrome
T257	40463	40496	Macro	status post myocardial infarction	Disease or Syndrome
T248	40695	40701	RiskFactor	smoker	Individual Behavior
T178	40708	40726	RiskFactor	occasional drinker	Individual Behavior
T132	41478	41502	Macro	congestive heart failure	Disease or Syndrome
T56	41725	41748	Macro	coronary artery disease	Disease or Syndrome
T26	41766	41789	Macro	acute coronary syndrome	Disease or Syndrome
