# Supplementary material for: Building a semantically annotated corpus for chronic disease complications using two document types
Source: PLoS One. 2021 Mar 18;16(3):e0247319. doi: 10.1371/journal.pone.0247319 (PMC7971867; doi:10.1371/journal.pone.0247319)
Supplement: S2 File — (ZIP) [file pone.0247319.s002.zip › EHRs/276-03.txt]

serial	start	end	tag	value	UMLS Semantic Type
T192	44458	44461	Macro	CAD	Disease or Syndrome
T37	44462	44479	Macro	status post stent	Therapeutic or Preventive Procedure
T188	44684	44686	Macro	MI	Disease or Syndrome
T247	45085	45105	RiskFactor	hypercholesterolemia	Disease or Syndrome
T139	45111	45114	Macro	CAD	Disease or Syndrome
T10	45255	45261	RiskFactor	smoker	Individual Behavior
T144	45263	45289	Preventions	not a drinker or drug user	Individual Behavior
T244	46435	46438	Macro	CAD	Disease or Syndrome
T237	46595	46598	Macro	CAD	Disease or Syndrome
T162	46687	46710	Macro	acute coronary syndrome	Disease or Syndrome
T259	46892	46915	Macro	acute coronary syndrome	Disease or Syndrome
