# Supplementary material for: Building a semantically annotated corpus for chronic disease complications using two document types
Source: PLoS One. 2021 Mar 18;16(3):e0247319. doi: 10.1371/journal.pone.0247319 (PMC7971867; doi:10.1371/journal.pone.0247319)
Supplement: S2 File — (ZIP) [file pone.0247319.s002.zip › EHRs/277-01.txt]

serial	start	end	tag	value	UMLS Semantic Type
T98	47229	47232	Macro	CAD	Disease or Syndrome
T73	47244	47254	Macro	LM disease	Disease or Syndrome
T233	47608	47618	RiskFactor	overweight	Finding
T185	47637	47652	Preventions	dietary therapy	Food
T80	49236	49240	Preventions	diet	Food
T193	49245	49253	Preventions	exercise	Daily or Recreational Activity
T74	49695	49716	Preventions	dietary control of DM	Food
