# Supplementary material for: Building a semantically annotated corpus for chronic disease complications using two document types
Source: PLoS One. 2021 Mar 18;16(3):e0247319. doi: 10.1371/journal.pone.0247319 (PMC7971867; doi:10.1371/journal.pone.0247319)
Supplement: S2 File — (ZIP) [file pone.0247319.s002.zip › EHRs/278-05.txt]

serial	start	end	tag	value	UMLS Semantic Type
T85	51611	51620	Preventions	exercises	Daily or Recreational Activity
T41	51625	51634	Preventions	eats well	Food
T231	51674	51692	Micro	retinal detachment	Disease or Syndrome
T155	51747	51763	Micro	microalbuminuria	Finding
T261	51764	51775	Micro	proteinuria	Finding
T25	52122	52145	Macro	Coronary artery disease	Disease or Syndrome
T226	52215	52236	Micro	Peripheral neuropathy	Disease or Syndrome
T81	53459	53483	Micro	Fundi background retinop	Disease or Syndrome
T171	53712	53750	Micro	ulceration in distal lower extremities	Disease or Syndrome
T54	53932	53965	Micro	Decreased vibratory sense at toes	Sign or Symptom
T246	53992	53996	RiskFactor	CHOL	Finding
T18	54007	54011	RiskFactor	TRIG	Finding
T240	54017	54020	Preventions	HDL	Finding
T267	54026	54029	RiskFactor	LDL	Finding
T64	54217	54220	Macro	CAD	Disease or Syndrome
T177	54660	54672	RiskFactor	Dyslipidemia	Disease or Syndrome
T6	54849	54852	Macro	CAD	Disease or Syndrome
T140	54880	54905	Micro	Decreased vibratory sense	Sign or Symptom
