# Supplementary material for: Building a semantically annotated corpus for chronic disease complications using two document types
Source: PLoS One. 2021 Mar 18;16(3):e0247319. doi: 10.1371/journal.pone.0247319 (PMC7971867; doi:10.1371/journal.pone.0247319)
Supplement: S2 File — (ZIP) [file pone.0247319.s002.zip › EHRs/279-01.txt]

serial	start	end	tag	value	UMLS Semantic Type
T262	55535	55542	RiskFactor	anxiety	Mental or Behavioral Dysfunction
T202	55748	55755	RiskFactor	anxiety	Mental or Behavioral Dysfunction
T256	56095	56102	RiskFactor	anxiety	Mental or Behavioral Dysfunction
T62	57033	57040	RiskFactor	Anxiety	Mental or Behavioral Dysfunction
T221	57595	57622	Macro	Peripheral vascular disease	Disease or Syndrome
T19	57673	57683	RiskFactor	cigarettes	Individual Behavior
T175	57787	57801	RiskFactor	Hyperlipidemia	Disease or Syndrome
T195	57860	57871	RiskFactor	cholesterol	Finding
