# Supplementary material for: Building a semantically annotated corpus for chronic disease complications using two document types
Source: PLoS One. 2021 Mar 18;16(3):e0247319. doi: 10.1371/journal.pone.0247319 (PMC7971867; doi:10.1371/journal.pone.0247319)
Supplement: S2 File — (ZIP) [file pone.0247319.s002.zip › EHRs/279-02.txt]

serial	start	end	tag	value	UMLS Semantic Type
T112	58098	58101	Macro	CAD	Disease or Syndrome
T58	58108	58128	RiskFactor	hypercholesterolemia	Disease or Syndrome
T198	58155	58162	RiskFactor	smoking	Individual Behavior
T17	58168	58175	RiskFactor	anxiety	Mental or Behavioral Dysfunction
T38	58579	58599	Preventions	discontinued smoking	Individual Behavior
T21	59245	59248	Macro	CAD	Disease or Syndrome
T106	59287	59307	RiskFactor	Hypercholesterolemia	Disease or Syndrome
T243	59409	59416	RiskFactor	Anxiety	Mental or Behavioral Dysfunction
T92	59745	59748	Macro	CAD	Disease or Syndrome
T207	59754	59760	Macro	stroke	Disease or Syndrome
T211	59842	59858	RiskFactor	slightly anxious	Mental or Behavioral Dysfunction
T35	63445	63468	Macro	posterobasal infarction	Disease or Syndrome
T182	63504	63521	Macro	inferior ischemia	Disease or Syndrome
T232	63606	63621	Macro	septal ischemia	Disease or Syndrome
T90	63670	63687	Macro	inferior ischemia	Disease or Syndrome
T224	64109	64128	Macro	myocardial ischemia	Disease or Syndrome
T108	64151	64176	RiskFactor	medication non-compliance	Individual Behavior
T60	64177	64194	RiskFactor	misadministration	Therapeutic or Preventive Procedure
T181	64235	64237	Macro	MI	Disease or Syndrome
T22	64404	64406	Macro	MI	Disease or Syndrome
