# Supplementary material for: Building a semantically annotated corpus for chronic disease complications using two document types
Source: PLoS One. 2021 Mar 18;16(3):e0247319. doi: 10.1371/journal.pone.0247319 (PMC7971867; doi:10.1371/journal.pone.0247319)
Supplement: S2 File — (ZIP) [file pone.0247319.s002.zip › EHRs/279-03.txt]

serial	start	end	tag	value	UMLS Semantic Type
T124	64810	64830	RiskFactor	hypercholesterolemia	Disease or Syndrome
T206	65597	65610	Macro	2 vessel CABG	Therapeutic or Preventive Procedure
T253	65663	65700	Macro	obstruction of the left proximal circ	Disease or Syndrome
T49	65706	65730	Macro	proximal LAD obstruction	Disease or Syndrome
T72	65741	65767	Macro	obstruction of the mid RCA	Disease or Syndrome
T39	66149	66152	Macro	CAD	Disease or Syndrome
T158	66191	66211	RiskFactor	Hypercholesterolemia	Disease or Syndrome
T53	66313	66320	RiskFactor	Anxiety	Mental or Behavioral Dysfunction
T48	67056	67061	RiskFactor	obese	Disease or Syndrome
T201	72285	72313	Macro	left ventricular hypertrophy	Disease or Syndrome
T157	73527	73530	Macro	CAD	Disease or Syndrome
T114	73532	73540	Macro	s/p CABG	Therapeutic or Preventive Procedure
T156	73542	73545	Macro	CHF	Disease or Syndrome
T32	73609	73620	Macro	diffuse CAD	Disease or Syndrome
T176	73848	73856	Macro	Ischemia	Disease or Syndrome
T228	73862	73866	Macro	CABG	Therapeutic or Preventive Procedure
T264	73868	73871	Macro	PVD	Disease or Syndrome
T77	73945	73953	Macro	ischemia	Disease or Syndrome
