# Supplementary material for: Building a semantically annotated corpus for chronic disease complications using two document types
Source: PLoS One. 2021 Mar 18;16(3):e0247319. doi: 10.1371/journal.pone.0247319 (PMC7971867; doi:10.1371/journal.pone.0247319)
Supplement: S2 File — (ZIP) [file pone.0247319.s002.zip › EHRs/279-04.txt]

serial	start	end	tag	value	UMLS Semantic Type
T29	74253	74276	Macro	coronary artery disease	Disease or Syndrome
T55	74294	74308	RiskFactor	hyperlipidemia	Disease or Syndrome
T143	74351	74378	Macro	peripheral vascular disease	Disease or Syndrome
T36	74430	74437	RiskFactor	anxiety	Mental or Behavioral Dysfunction
T23	74550	74574	Macro	obstr of LPC and mid RCA	Disease or Syndrome
T197	74580	74589	Macro	obstr LAD	Disease or Syndrome
T204	75627	75630	Macro	CAD	Disease or Syndrome
T213	75632	75635	Macro	PVD	Disease or Syndrome
T95	75738	75760	Micro	digital tinea all toes	Disease or Syndrome
T255	75826	75836	Micro	ulceration	Disease or Syndrome
