# Supplementary material for: Building a semantically annotated corpus for chronic disease complications using two document types
Source: PLoS One. 2021 Mar 18;16(3):e0247319. doi: 10.1371/journal.pone.0247319 (PMC7971867; doi:10.1371/journal.pone.0247319)
Supplement: S2 File — (ZIP) [file pone.0247319.s002.zip › EHRs/279-05.txt]

serial	start	end	tag	value	UMLS Semantic Type
T145	76123	76146	Macro	coronary artery disease	Disease or Syndrome
T174	76164	76178	RiskFactor	hyperlipidemia	Disease or Syndrome
T111	76221	76248	Macro	peripheral vascular disease	Disease or Syndrome
T148	76300	76307	RiskFactor	anxiety	Mental or Behavioral Dysfunction
T83	76380	76412	Macro	S/P cardiac bypass graft surgery	Therapeutic or Preventive Procedure
T131	76420	76444	Macro	obstr of LPC and mid RCA	Disease or Syndrome
T223	76450	76459	Macro	obstr LAD	Disease or Syndrome
T135	77553	77557	RiskFactor	ETOH	Individual Behavior
T97	77663	77675	Preventions	Quit smoking	Individual Behavior
T120	77684	77699	Preventions	Walks 30 min qd	Daily or Recreational Activity
