# Supplementary material for: Building a semantically annotated corpus for chronic disease complications using two document types
Source: PLoS One. 2021 Mar 18;16(3):e0247319. doi: 10.1371/journal.pone.0247319 (PMC7971867; doi:10.1371/journal.pone.0247319)
Supplement: S2 File — (ZIP) [file pone.0247319.s002.zip › EHRs/281-01.txt]

serial	start	end	tag	value	UMLS Semantic Type
T87	78426	78429	Macro	PVD	Disease or Syndrome
T238	78431	78451	RiskFactor	elevated cholesterol	Finding
T51	78675	78699	Macro	inferoposterior ischemia	Disease or Syndrome
T47	79210	79225	RiskFactor	High cholestero	Finding
T170	79228	79231	Macro	PVD	Disease or Syndrome
T220	79233	79246	Macro	L SFA disease	Disease or Syndrome
T123	79250	79262	Macro	claudication	Disease or Syndrome
T258	79748	79752	RiskFactor	ETOH	Individual Behavior
T150	79822	79847	Preventions	well balanced meals daily	Food
T252	79862	79870	Preventions	Exercise	Daily or Recreational Activity
T166	80554	80560	Macro	angina	Sign or Symptom
T205	80616	80637	Macro	PVD with claudication	Disease or Syndrome
