# Supplementary material for: Building a semantically annotated corpus for chronic disease complications using two document types
Source: PLoS One. 2021 Mar 18;16(3):e0247319. doi: 10.1371/journal.pone.0247319 (PMC7971867; doi:10.1371/journal.pone.0247319)
Supplement: S2 File — (ZIP) [file pone.0247319.s002.zip › EHRs/281-02.txt]

serial	start	end	tag	value	UMLS Semantic Type
T86	81052	81079	Macro	peripheral arterial disease	Disease or Syndrome
T31	81084	81112	Macro	generalized vascular disease	Disease or Syndrome
T219	81159	81182	Macro	coronary artery disease	Disease or Syndrome
T151	81420	81444	Macro	inferoposterior ischemia	Disease or Syndrome
T173	81640	81655	Macro	global ischemia	Disease or Syndrome
T99	81716	81747	Macro	diffuse coronary artery disease	Disease or Syndrome
T225	81969	81975	Macro	angina	Sign or Symptom
T229	81979	81987	Macro	ischemia	Disease or Syndrome
T88	82049	82075	Macro	globally diminished supply	Disease or Syndrome
T242	82113	82136	Macro	coronary artery disease	Disease or Syndrome
T125	83005	83075	Macro	high-grade stenosis of all three trifurcation vessels on the left side	Disease or Syndrome
T89	84057	84062	Preventions	walks	Daily or Recreational Activity
T187	85650	85664	RiskFactor	Hyperlipidemia	Disease or Syndrome
T147	85689	85696	RiskFactor	smoking	Individual Behavior
T149	85754	85775	Micro	Peripheral neuropathy	Disease or Syndrome
T109	85782	85805	Macro	Coronary artery disease	Disease or Syndrome
T249	85826	85847	Macro	Renal artery stenosis	Disease or Syndrome
T208	85852	85855	Macro	PVD	Disease or Syndrome
T161	86303	86325	Preventions	high level of activity	Daily or Recreational Activity
T154	86483	86493	Preventions	No smoking	Individual Behavior
T235	88665	88692	Macro	Peripheral arterial disease	Disease or Syndrome
T1	88695	88719	Macro	progressive claudication	Disease or Syndrome
T218	88966	88996	Macro	ulcerative plaque in the aorta	Disease or Syndrome
T167	89035	89057	Macro	Renal vascular disease	Disease or Syndrome
T27	89084	89131	Macro	stenosis left main and accessory renal arteries	Disease or Syndrome
T119	89423	89446	Macro	Coronary artery disease	Disease or Syndrome
