# Supplementary material for: Building a semantically annotated corpus for chronic disease complications using two document types
Source: PLoS One. 2021 Mar 18;16(3):e0247319. doi: 10.1371/journal.pone.0247319 (PMC7971867; doi:10.1371/journal.pone.0247319)
Supplement: S2 File — (ZIP) [file pone.0247319.s002.zip › EHRs/281-03.txt]

serial	start	end	tag	value	UMLS Semantic Type
T163	90200	90223	Macro	carotid artery stenosis	Disease or Syndrome
T146	90714	90717	Macro	PAD	Disease or Syndrome
T30	90753	90756	Macro	CAD	Disease or Syndrome
T15	90775	90778	Macro	3VD	Disease or Syndrome
T11	90799	90813	RiskFactor	Hyperlipidemia	Disease or Syndrome
T130	90826	90848	Macro	Carotid artery disease	Disease or Syndrome
T107	90881	90915	Macro	Distal abdominal aortic dissection	Disease or Syndrome
T46	91768	91771	Macro	CVA	Disease or Syndrome
T227	91882	91886	RiskFactor	EtOH	Individual Behavior
T265	91900	91907	RiskFactor	TOBACCO	Individual Behavior
T4	98112	98127	Macro	IMA is occluded	Disease or Syndrome
T159	98150	98191	Macro	"stenosis of the right 

     renal artery"	Disease or Syndrome
T63	98353	98403	Macro	"left renal artery has a high-grade 

     stenosis"	Disease or Syndrome
T194	98486	98540	Macro	chronic penetrating ulcer with focal aortic dissection	Disease or Syndrome
T45	98608	98664	Macro	"moderate 

     stenosis of the left common iliac artery"	Disease or Syndrome
T234	99359	99381	Macro	"IMA is 

     occluded"	Disease or Syndrome
T3	99401	99437	Macro	Stenosis of both left renal arteries	Disease or Syndrome
T113	99455	99497	Macro	"left renal 

     artery severely stenotic"	Disease or Syndrome
T94	99534	99568	Macro	stenosis of the right renal artery	Disease or Syndrome
T142	99588	99687	Macro	"Chronic penetrating ulcer with focal dissection of the distal 

     segment of the abdominal aorta"	Disease or Syndrome
T59	99762	99803	Macro	stenosis of the internal carotid arteries	Disease or Syndrome
T217	100326	100329	Macro	CAD	Disease or Syndrome
T66	100363	100379	Macro	carotid stenosis	Disease or Syndrome
T76	100381	100428	Macro	chronic ulcer in the distal ulcer w/ dissection	Disease or Syndrome
T78	100904	100919	Macro	carotid disease	Disease or Syndrome
T105	101197	101219	Macro	carotid artery disease	Disease or Syndrome
T152	101282	101313	Macro	dissection/aortic ulcer present	Disease or Syndrome
