# Supplementary material for: Building a semantically annotated corpus for chronic disease complications using two document types
Source: PLoS One. 2021 Mar 18;16(3):e0247319. doi: 10.1371/journal.pone.0247319 (PMC7971867; doi:10.1371/journal.pone.0247319)
Supplement: S2 File — (ZIP) [file pone.0247319.s002.zip › EHRs/282-01.txt]

serial	start	end	tag	value	UMLS Semantic Type
T139	329	352	Macro	coronary artery disease	Disease or Syndrome
T15	422	445	Macro	carotid artery stenosis	Disease or Syndrome
T309	630	654	Macro	congestive heart failure	Disease or Syndrome
T241	1293	1317	Macro	"carotid artery

stenosis"	Disease or Syndrome
T295	1319	1342	Macro	coronary artery disease	Disease or Syndrome
T236	1387	1411	Macro	congestive heart failure	Disease or Syndrome
T334	1444	1464	RiskFactor	hypercholesterolemia	Disease or Syndrome
T363	1821	1852	Preventions	"discontinued cigarette

smoking"	Individual Behavior
T82	3020	3044	Macro	congestive heart failure	Disease or Syndrome
T113	3518	3532	Preventions	daily exercise	Daily or Recreational Activity
