# Supplementary material for: Building a semantically annotated corpus for chronic disease complications using two document types
Source: PLoS One. 2021 Mar 18;16(3):e0247319. doi: 10.1371/journal.pone.0247319 (PMC7971867; doi:10.1371/journal.pone.0247319)
Supplement: S2 File — (ZIP) [file pone.0247319.s002.zip › EHRs/282-02.txt]

serial	start	end	tag	value	UMLS Semantic Type
T74	4571	4591	RiskFactor	weight has increased	Individual Behavior
T359	5827	5835	Macro	ischemia	Disease or Syndrome
T315	5839	5849	Macro	infarction	Disease or Syndrome
T198	5960	5984	Macro	congestive heart failure	Disease or Syndrome
