# Supplementary material for: Building a semantically annotated corpus for chronic disease complications using two document types
Source: PLoS One. 2021 Mar 18;16(3):e0247319. doi: 10.1371/journal.pone.0247319 (PMC7971867; doi:10.1371/journal.pone.0247319)
Supplement: S2 File — (ZIP) [file pone.0247319.s002.zip › EHRs/282-04.txt]

Serial	TAG	start	end	value	UMLS Semantic Type
T1	RiskFactor	345	351	stress	Clinical Attribute
T2	Macro	188	208	systolic dysfunction	Disease or Syndrome
T3	Macro	126	150	coronary artery\n\ndisease	Disease or Syndrome
