# Supplementary material for: Building a semantically annotated corpus for chronic disease complications using two document types
Source: PLoS One. 2021 Mar 18;16(3):e0247319. doi: 10.1371/journal.pone.0247319 (PMC7971867; doi:10.1371/journal.pone.0247319)
Supplement: S2 File — (ZIP) [file pone.0247319.s002.zip › EHRs/284-01.txt]

serial	start	end	tag	value	UMLS Semantic Type
T346	8336	8343	RiskFactor	anxious	Mental or Behavioral Dysfunction
T244	9410	9420	Micro	amputation	Therapeutic or Preventive Procedure
T136	9437	9447	RiskFactor	Depression	Mental or Behavioral Dysfunction
T51	9722	9743	Macro	Myocardial infarction	Disease or Syndrome
T358	9746	9751	Macro	NQWMI	Disease or Syndrome
