# Supplementary material for: Building a semantically annotated corpus for chronic disease complications using two document types
Source: PLoS One. 2021 Mar 18;16(3):e0247319. doi: 10.1371/journal.pone.0247319 (PMC7971867; doi:10.1371/journal.pone.0247319)
Supplement: S2 File — (ZIP) [file pone.0247319.s002.zip › EHRs/284-02.txt]

serial	start	end	tag	value	UMLS Semantic Type
T128	10369	10372	Macro	CHF	Disease or Syndrome
T212	11455	11458	Macro	CHF	Disease or Syndrome
T69	11657	11670	Macro	non-Q wave MI	Disease or Syndrome
T50	11823	11830	RiskFactor	anxiety	Mental or Behavioral Dysfunction
T302	11832	11842	RiskFactor	depression	Mental or Behavioral Dysfunction
T258	12336	12344	Macro	ischemia	Disease or Syndrome
T81	12572	12595	Macro	coronary artery disease	Disease or Syndrome
T365	13642	13649	RiskFactor	Smoking	Individual Behavior
T313	13660	13667	RiskFactor	Alcohol	Individual Behavior
T240	13678	13682	RiskFactor	IVDU	Individual Behavior
T115	19447	19450	Macro	CHF	Disease or Syndrome
T190	19592	19595	Macro	CHF	Disease or Syndrome
T330	20210	20213	Macro	CHF	Disease or Syndrome
T127	20243	20255	Preventions	no salt diet	Food
