# Supplementary material for: Building a semantically annotated corpus for chronic disease complications using two document types
Source: PLoS One. 2021 Mar 18;16(3):e0247319. doi: 10.1371/journal.pone.0247319 (PMC7971867; doi:10.1371/journal.pone.0247319)
Supplement: S2 File — (ZIP) [file pone.0247319.s002.zip › EHRs/284-03.txt]

serial	start	end	tag	value	UMLS Semantic Type
T186	20809	20811	Macro	MI	Disease or Syndrome
T63	20848	20858	RiskFactor	depression	Mental or Behavioral Dysfunction
T322	21041	21051	RiskFactor	depression	Mental or Behavioral Dysfunction
T146	21108	21118	Micro	amputation	Therapeutic or Preventive Procedure
T118	21135	21145	RiskFactor	Depression	Mental or Behavioral Dysfunction
T224	21414	21435	Macro	Myocardial infarction	Disease or Syndrome
T45	21438	21443	Macro	NQWMI	Disease or Syndrome
T173	22472	22483	RiskFactor	obese adult	Disease or Syndrome
