# Supplementary material for: Building a semantically annotated corpus for chronic disease complications using two document types
Source: PLoS One. 2021 Mar 18;16(3):e0247319. doi: 10.1371/journal.pone.0247319 (PMC7971867; doi:10.1371/journal.pone.0247319)
Supplement: S2 File — (ZIP) [file pone.0247319.s002.zip › EHRs/284-04.txt]

serial	start	end	tag	value	UMLS Semantic Type
T349	23166	23169	Macro	CAD	Disease or Syndrome
T233	23171	23174	Macro	CHF	Disease or Syndrome
T97	23180	23189	RiskFactor	depresion	Mental or Behavioral Dysfunction
T227	23715	23725	Macro	depression	Mental or Behavioral Dysfunction
T293	23927	23937	Micro	amputation	Therapeutic or Preventive Procedure
T350	23954	23964	Macro	Depression	Mental or Behavioral Dysfunction
T232	24233	24254	Macro	Myocardial infarction	Disease or Syndrome
T117	24257	24262	Macro	NQWMI	Disease or Syndrome
T167	24599	24609	Preventions	smoking no	Individual Behavior
T138	24611	24618	Preventions	ETOH no	Individual Behavior
T72	25803	25806	Macro	CAD	Disease or Syndrome
T126	25817	25820	Macro	CVA	Disease or Syndrome
T201	26065	26075	RiskFactor	overweight	Finding
T76	26574	26579	RiskFactor	obese	Disease or Syndrome
T161	26767	26770	Macro	CAD	Disease or Syndrome
T333	26772	26775	Macro	CHF	Disease or Syndrome
T274	26791	26801	Macro	depression	Mental or Behavioral Dysfunction
T200	26973	26986	Micro	mircroalbumin	Finding
T311	26991	27001	RiskFactor	depression	Mental or Behavioral Dysfunction
T273	27381	27384	Macro	CAD	Disease or Syndrome
