# Supplementary material for: Building a semantically annotated corpus for chronic disease complications using two document types
Source: PLoS One. 2021 Mar 18;16(3):e0247319. doi: 10.1371/journal.pone.0247319 (PMC7971867; doi:10.1371/journal.pone.0247319)
Supplement: S2 File — (ZIP) [file pone.0247319.s002.zip › EHRs/284-05.txt]

serial	start	end	tag	value	UMLS Semantic Type
T280	27603	27606	Macro	CAD	Disease or Syndrome
T278	27608	27611	Macro	CHF	Disease or Syndrome
T30	27617	27626	RiskFactor	depresion	Mental or Behavioral Dysfunction
T61	27760	27763	Macro	CHF	Disease or Syndrome
T288	27811	27814	Macro	CHF	Disease or Syndrome
T351	28441	28451	RiskFactor	depression	Mental or Behavioral Dysfunction
T287	28585	28595	Micro	amputation	Therapeutic or Preventive Procedure
T255	28612	28622	RiskFactor	Depression	Mental or Behavioral Dysfunction
T324	28891	28912	Macro	Myocardial infarction	Disease or Syndrome
T210	28915	28920	Macro	NQWMI	Disease or Syndrome
T11	29257	29267	Preventions	smoking no	Individual Behavior
T248	29269	29276	Preventions	ETOH no	Individual Behavior
T225	30343	30346	Preventions	CAD	Disease or Syndrome
T149	30357	30360	Preventions	CVA	Disease or Syndrome
T308	30630	30640	RiskFactor	overweight	Finding
T36	31215	31218	Macro	CAD	Disease or Syndrome
T10	31220	31223	Macro	CHF	Disease or Syndrome
T157	31239	31249	Macro	depression	Mental or Behavioral Dysfunction
T112	31322	31325	Macro	CHF	Disease or Syndrome
T239	31416	31429	Micro	mircroalbumin	Finding
T169	31462	31472	RiskFactor	depression	Mental or Behavioral Dysfunction
