# Supplementary material for: Building a semantically annotated corpus for chronic disease complications using two document types
Source: PLoS One. 2021 Mar 18;16(3):e0247319. doi: 10.1371/journal.pone.0247319 (PMC7971867; doi:10.1371/journal.pone.0247319)
Supplement: S2 File — (ZIP) [file pone.0247319.s002.zip › EHRs/285-01.txt]

serial	start	end	tag	value	UMLS Semantic Type
T279	31990	32014	Macro	"coronary artery

disease"	Disease or Syndrome
T321	32160	32183	Macro	coronary artery disease	Disease or Syndrome
T345	32187	32215	Macro	"peripheral vascular

disease"	Disease or Syndrome
T44	32231	32246	RiskFactor	smoking history	Individual Behavior
T175	32248	32268	RiskFactor	hypercholesterolemia	Disease or Syndrome
T314	32462	32487	Macro	"coronary 

artery disease"	Disease or Syndrome
T339	32627	32637	Macro	RCA lesion	Disease or Syndrome
T219	32653	32670	Macro	diagonal 1 lesion	Disease or Syndrome
T172	32684	32701	Macro	marginal 1 lesion	Disease or Syndrome
T9	32960	32988	Macro	"peripheral

vascular disease"	Disease or Syndrome
T307	33092	33115	Macro	status post atherectomy	Therapeutic or Preventive Procedure
T231	33265	33277	Macro	claudication	Disease or Syndrome
T306	33318	33338	RiskFactor	hypercholesterolemia	Disease or Syndrome
T89	34157	34162	RiskFactor	obese	Disease or Syndrome
T195	34923	34948	Macro	"coronary 

artery disease"	Disease or Syndrome
T183	34954	34981	Macro	peripheral vascular disease	Disease or Syndrome
T344	35045	35053	Macro	ischemia	Disease or Syndrome
