# Supplementary material for: Building a semantically annotated corpus for chronic disease complications using two document types
Source: PLoS One. 2021 Mar 18;16(3):e0247319. doi: 10.1371/journal.pone.0247319 (PMC7971867; doi:10.1371/journal.pone.0247319)
Supplement: S2 File — (ZIP) [file pone.0247319.s002.zip › EHRs/285-03.txt]

serial	start	end	tag	value	UMLS Semantic Type
T197	36862	36881	Macro	proximal LAD lesion	Disease or Syndrome
T284	36955	36965	Macro	RCA lesion	Disease or Syndrome
T29	36983	37002	Macro	RCA proximal lesion	Disease or Syndrome
T121	37237	37248	RiskFactor	cholesterol	Finding
T120	37257	37278	Macro	myocardial infarction	Disease or Syndrome
T327	37643	37659	Macro	cardiac disease	Disease or Syndrome
T235	38671	38673	Macro	MI	Disease or Syndrome
T140	38690	38713	Macro	coronary artery disease	Disease or Syndrome
