# Supplementary material for: Building a semantically annotated corpus for chronic disease complications using two document types
Source: PLoS One. 2021 Mar 18;16(3):e0247319. doi: 10.1371/journal.pone.0247319 (PMC7971867; doi:10.1371/journal.pone.0247319)
Supplement: S2 File — (ZIP) [file pone.0247319.s002.zip › EHRs/285-04.txt]

serial	start	end	tag	value	UMLS Semantic Type
T272	39682	39695	Macro	heart disease	Disease or Syndrome
T298	39696	39702	Macro	angina	Sign or Symptom
T332	39800	39823	Preventions	Quit smoking cigarettes	Individual Behavior
T21	39840	39859	Preventions	Does not drink ETOH	Individual Behavior
