# Supplementary material for: Building a semantically annotated corpus for chronic disease complications using two document types
Source: PLoS One. 2021 Mar 18;16(3):e0247319. doi: 10.1371/journal.pone.0247319 (PMC7971867; doi:10.1371/journal.pone.0247319)
Supplement: S2 File — (ZIP) [file pone.0247319.s002.zip › EHRs/286-02.txt]

serial	start	end	tag	value	UMLS Semantic Type
T218	45610	45633	Macro	coronary artery disease	Disease or Syndrome
T90	45970	45998	Macro	coronary artery bypass graft	Therapeutic or Preventive Procedure
T160	47009	47033	Macro	cerebrovascular accident	Disease or Syndrome
