# Supplementary material for: Building a semantically annotated corpus for chronic disease complications using two document types
Source: PLoS One. 2021 Mar 18;16(3):e0247319. doi: 10.1371/journal.pone.0247319 (PMC7971867; doi:10.1371/journal.pone.0247319)
Supplement: S2 File — (ZIP) [file pone.0247319.s002.zip › EHRs/286-03.txt]

serial	start	end	tag	value	UMLS Semantic Type
T37	49026	49030	Macro	TIAs	Disease or Syndrome
T317	49067	49094	Micro	chronic renal insufficiency	Disease or Syndrome
T5	49368	49392	Preventions	No cigarettes or alcohol	Individual Behavior
T99	50502	50505	Macro	CAD	Disease or Syndrome
T94	50598	50618	RiskFactor	Elevated Cholesterol	Finding
T328	50670	50695	Macro	Cerebral Vascular Disease	Disease or Syndrome
