# Supplementary material for: Building a semantically annotated corpus for chronic disease complications using two document types
Source: PLoS One. 2021 Mar 18;16(3):e0247319. doi: 10.1371/journal.pone.0247319 (PMC7971867; doi:10.1371/journal.pone.0247319)
Supplement: S2 File — (ZIP) [file pone.0247319.s002.zip › EHRs/287-03.txt]

serial	start	end	tag	value	UMLS Semantic Type
T20	51077	51091	Macro	inferior STEMI	Disease or Syndrome
T180	51210	51222	RiskFactor	dyslipidemia	Disease or Syndrome
T268	51663	51666	Macro	CAD	Disease or Syndrome
T329	51908	51915	RiskFactor	smoking	Individual Behavior
T152	51931	51938	RiskFactor	smoking	Individual Behavior
T13	52079	52083	RiskFactor	CHOL	Finding
T181	52090	52093	Preventions	HDL	Finding
T257	52102	52104	RiskFactor	TG	Finding
T145	52108	52111	RiskFactor	LDL	Finding
T277	52256	52259	Macro	CAD	Disease or Syndrome
T137	52260	52267	Macro	s/p IMI	Disease or Syndrome
T53	52717	52729	RiskFactor	Dyslipidemia	Disease or Syndrome
T223	53167	53174	RiskFactor	Tobacco	Individual Behavior
T228	53236	53246	Preventions	ETOH: none	Individual Behavior
T189	53258	53276	RiskFactor	no formal exercise	Daily or Recreational Activity
T48	53284	53302	RiskFactor	no particular diet	Food
T205	54162	54187	Macro	s/p myocardial infarction	Disease or Syndrome
T361	54477	54484	RiskFactor	smoking	Individual Behavior
T265	54692	54709	Preventions	smoking cessation	Individual Behavior
T4	54769	54786	Preventions	smoking cessation	Individual Behavior
T166	54927	54930	RiskFactor	LDL	Finding
