# Supplementary material for: Building a semantically annotated corpus for chronic disease complications using two document types
Source: PLoS One. 2021 Mar 18;16(3):e0247319. doi: 10.1371/journal.pone.0247319 (PMC7971867; doi:10.1371/journal.pone.0247319)
Supplement: S2 File — (ZIP) [file pone.0247319.s002.zip › EHRs/289-05.txt]

serial	start	end	tag	value	UMLS Semantic Type
T159	65542	65546	Preventions	diet	Food
T247	65846	65869	Macro	Coronary artery disease	Disease or Syndrome
T23	65952	65971	Macro	three-vessel bypass	Therapeutic or Preventive Procedure
T165	66292	66309	RiskFactor	Total cholesterol	Finding
T98	66315	66318	Preventions	HDL	Finding
T335	66323	66326	RiskFactor	LDL	Finding
T134	66331	66344	RiskFactor	triglycerides	Finding
T243	68518	68557	Preventions	Exercises at least three times per week	Daily or Recreational Activity
T353	68573	68582	Preventions	Nonsmoker	Individual Behavior
T326	68585	68607	Preventions	No significant alcohol	Individual Behavior
