# Supplementary material for: Building a semantically annotated corpus for chronic disease complications using two document types
Source: PLoS One. 2021 Mar 18;16(3):e0247319. doi: 10.1371/journal.pone.0247319 (PMC7971867; doi:10.1371/journal.pone.0247319)
Supplement: S2 File — (ZIP) [file pone.0247319.s002.zip › EHRs/290-01.txt]

serial	start	end	tag	value	UMLS Semantic Type
T206	70020	70036	Macro	coronary disease	Disease or Syndrome
T78	70116	70136	RiskFactor	hypercholesterolemia	Disease or Syndrome
T193	70154	70171	RiskFactor	cigarette smoking	Individual Behavior
T304	70199	70226	Macro	peripheral arterial disease	Disease or Syndrome
T289	70240	70265	Macro	abdominal aortic aneurysm	Disease or Syndrome
T132	70407	70438	Macro	status post a posterolateral MI	Disease or Syndrome
T54	70501	70512	Macro	inferior MI	Disease or Syndrome
T3	70517	70538	Macro	peri-infarct ischemia	Disease or Syndrome
T342	70559	70576	Macro	increasing angina	Sign or Symptom
T294	70700	70706	Macro	angina	Sign or Symptom
T174	70824	70841	Macro	increasing angina	Sign or Symptom
T96	71019	71033	Macro	occluded aorta	Disease or Syndrome
T303	71121	71137	Macro	coronary disease	Disease or Syndrome
T19	71152	71177	Macro	distal left main stenosis	Disease or Syndrome
T282	71182	71222	Macro	severe disease of the LAD and circumflex	Disease or Syndrome
T31	71247	71296	Macro	subtotal occlusion of the proximal right coronary	Disease or Syndrome
T196	71674	71691	RiskFactor	cigarette smoking	Individual Behavior
T202	71719	71741	Preventions	does not drink alcohol	Individual Behavior
T102	72643	72669	Macro	extensive vascular disease	Disease or Syndrome
T68	72694	72714	Macro	three-vessel disease	Disease or Syndrome
T58	73106	73120	Macro	occluded aorta	Disease or Syndrome
