# Supplementary material for: Building a semantically annotated corpus for chronic disease complications using two document types
Source: PLoS One. 2021 Mar 18;16(3):e0247319. doi: 10.1371/journal.pone.0247319 (PMC7971867; doi:10.1371/journal.pone.0247319)
Supplement: S2 File — (ZIP) [file pone.0247319.s002.zip › EHRs/290-02.txt]

serial	start	end	tag	value	UMLS Semantic Type
T26	73609	73612	Macro	CAD	Disease or Syndrome
T364	73613	73619	Macro	s/p MI	Disease or Syndrome
T281	73648	73662	RiskFactor	hyperlipidemia	Disease or Syndrome
T52	73676	73679	Macro	PVD	Disease or Syndrome
T49	73681	73688	RiskFactor	smoking	Individual Behavior
T184	73876	73896	Macro	aortoiliac occlusion	Disease or Syndrome
T95	73932	73972	Macro	left main stenosis with distal occlusion	Disease or Syndrome
T310	73974	73996	Macro	RCA proximal occlusion	Disease or Syndrome
T85	74001	74021	Macro	diffuse LAD stenosis	Disease or Syndrome
T286	74263	74267	Macro	CABG	Therapeutic or Preventive Procedure
T312	74635	74656	Macro	Myocardial infarction	Disease or Syndrome
T325	74719	74733	Macro	class I angina	Sign or Symptom
T357	74806	74812	Macro	angina	Sign or Symptom
T319	75037	75064	Macro	Peripheral vascular disease	Disease or Syndrome
T135	75071	75096	Macro	abdominal aortic aneurysm	Disease or Syndrome
T163	75099	75111	RiskFactor	Dyslipidemia	Disease or Syndrome
T242	75113	75116	Macro	CAD	Disease or Syndrome
T234	75321	75344	Macro	Coronary artery disease	Disease or Syndrome
T62	75361	75364	Macro	CAD	Disease or Syndrome
T199	75407	75418	RiskFactor	tobacco use	Individual Behavior
T220	75433	75450	RiskFactor	cigarette smoking	Individual Behavior
T275	75498	75509	RiskFactor	alcohol use	Individual Behavior
