# Supplementary material for: Building a semantically annotated corpus for chronic disease complications using two document types
Source: PLoS One. 2021 Mar 18;16(3):e0247319. doi: 10.1371/journal.pone.0247319 (PMC7971867; doi:10.1371/journal.pone.0247319)
Supplement: S2 File — (ZIP) [file pone.0247319.s002.zip › EHRs/290-03.txt]

serial	start	end	tag	value	UMLS Semantic Type
T43	76455	76483	Micro	Progressive renal impairment	Disease or Syndrome
T300	76600	76603	Macro	CAD	Disease or Syndrome
T162	76604	76612	Macro	s/p CABG	Therapeutic or Preventive Procedure
T285	76739	76767	Micro	progressive renal impairment	Disease or Syndrome
T336	76779	76790	Macro	arteriopath	Disease or Syndrome
T215	76796	76810	Macro	occluded aorta	Disease or Syndrome
T147	77367	77393	Macro	stenosis of renal arteries	Disease or Syndrome
T261	77723	77741	Macro	claudication pains	Disease or Syndrome
T267	78079	78082	Macro	CAD	Disease or Syndrome
T260	78083	78091	Macro	s/p CABG	Therapeutic or Preventive Procedure
T86	78123	78137	RiskFactor	Hyperlipidemia	Disease or Syndrome
T57	78138	78141	Macro	PVD	Disease or Syndrome
T130	79000	79019	Macro	pulses not palpable	Sign or Symptom
T141	81056	81085	Micro	Progressive renal dysfunction	Disease or Syndrome
T88	81111	81142	Macro	bilateral renal artery stenosis	Disease or Syndrome
T154	81164	81185	Macro	reno-vascular disease	Disease or Syndrome
T262	81331	81352	Macro	renal artery stenosis	Disease or Syndrome
T110	81752	81760	Macro	ischemia	Disease or Syndrome
T131	82028	82039	Micro	nephropathy	Disease or Syndrome
T27	82920	82941	Macro	severe aortic disease	Disease or Syndrome
T119	82947	82970	Macro	occlusion of the aortia	Disease or Syndrome
T348	82983	83005	Macro	bilateral claudication	Disease or Syndrome
T305	83017	83064	Macro	renal arteries have ostial stenoses bilaterally	Disease or Syndrome
T188	83265	83280	Macro	LL claudication	Disease or Syndrome
