# Supplementary material for: Building a semantically annotated corpus for chronic disease complications using two document types
Source: PLoS One. 2021 Mar 18;16(3):e0247319. doi: 10.1371/journal.pone.0247319 (PMC7971867; doi:10.1371/journal.pone.0247319)
Supplement: S2 File — (ZIP) [file pone.0247319.s002.zip › EHRs/290-04.txt]

serial	start	end	tag	value	UMLS Semantic Type
T150	83641	83662	Macro	occluded distal aorta	Disease or Syndrome
T217	84153	84174	Macro	renal artery stenosis	Disease or Syndrome
T155	84278	84291	Macro	bilateral RAS	Disease or Syndrome
T144	84355	84381	Macro	proximal right RA stenosis	Disease or Syndrome
T8	84393	84409	Macro	left RA stenosis	Disease or Syndrome
T66	84496	84517	Macro	occluded distal aorta	Disease or Syndrome
T40	84688	84700	Macro	claudication	Disease or Syndrome
T92	84954	84967	Preventions	avoiding salt	Individual Behavior
T216	85206	85229	Macro	Coronary artery disease	Disease or Syndrome
T297	85230	85232	Macro	MI	Disease or Syndrome
T246	85248	85263	Macro	limiting angina	Sign or Symptom
T362	85289	85295	Macro	CABGx4	Therapeutic or Preventive Procedure
T18	85665	85677	RiskFactor	Dyslipidemia	Disease or Syndrome
T222	85733	85741	RiskFactor	Exsmoker	Individual Behavior
T38	85768	85795	Macro	Peripheral arterial disease	Disease or Syndrome
T211	85796	85817	Macro	Occluded distal aorta	Disease or Syndrome
T207	85882	85918	Macro	infrarenal abdominal aortic aneurysm	Disease or Syndrome
T84	86088	86107	Micro	Renal insufficiency	Disease or Syndrome
T151	86969	86977	RiskFactor	Exsmoker	Individual Behavior
T256	87483	87488	RiskFactor	obese	Disease or Syndrome
T60	88077	88101	Macro	Congestive heart failure	Disease or Syndrome
T64	88172	88196	Micro	worsening renal function	Disease or Syndrome
T87	88457	88460	Macro	CHF	Disease or Syndrome
T254	88741	88756	Macro	periperative MI	Disease or Syndrome
T55	88849	88857	Macro	ischemia	Disease or Syndrome
