# Supplementary material for: Building a semantically annotated corpus for chronic disease complications using two document types
Source: PLoS One. 2021 Mar 18;16(3):e0247319. doi: 10.1371/journal.pone.0247319 (PMC7971867; doi:10.1371/journal.pone.0247319)
Supplement: S2 File — (ZIP) [file pone.0247319.s002.zip › EHRs/291-01.txt]

serial	start	end	tag	value	UMLS Semantic Type
T116	90704	90707	Macro	CAD	Disease or Syndrome
T252	90808	90812	Macro	CABG	Therapeutic or Preventive Procedure
T122	90820	90840	RiskFactor	hypercholesterolemia	Disease or Syndrome
T133	90885	90892	RiskFactor	smoking	Individual Behavior
T291	91020	91022	Macro	MI	Disease or Syndrome
T170	91049	91066	Macro	aortic dissection	Disease or Syndrome
T111	91131	91139	Macro	ischemia	Disease or Syndrome
T176	91166	91174	Macro	ischemia	Disease or Syndrome
T292	91248	91268	RiskFactor	hypercholesterolemia	Disease or Syndrome
T352	91270	91293	Macro	coronary artery disease	Disease or Syndrome
T77	91319	91333	RiskFactor	hyperlipidemia	Disease or Syndrome
T192	92428	92436	Macro	ischemia	Disease or Syndrome
T1	92529	92532	Macro	CAD	Disease or Syndrome
T33	92965	92973	Macro	ischemia	Disease or Syndrome
T214	93001	93024	Macro	posterobasal infarction	Disease or Syndrome
T301	93130	93136	Macro	TIA 's	Disease or Syndrome
T17	93186	93206	RiskFactor	Hypercholesterolemia	Disease or Syndrome
T341	93607	93623	RiskFactor	Acute depression	Mental or Behavioral Dysfunction
T34	94132	94139	Macro	CABG X3	Therapeutic or Preventive Procedure
T213	94795	94802	RiskFactor	Smoking	Individual Behavior
T104	94873	94884	RiskFactor	Alcohol Use	Individual Behavior
T283	95055	95071	RiskFactor	wheelchair bound	Disease or Syndrome
T338	95366	95369	Macro	CAD	Disease or Syndrome
T209	95377	95391	RiskFactor	Hyperlipidemia	Disease or Syndrome
T316	95863	95876	RiskFactor	alcohol abuse	Mental or Behavioral Dysfunction
T249	96506	96516	RiskFactor	depression	Mental or Behavioral Dysfunction
T238	97124	97129	RiskFactor	obese	Disease or Syndrome
T39	97268	97293	Macro	bilateral carotid surgery	Therapeutic or Preventive Procedure
T187	98627	98641	RiskFactor	Hyperlipidemia	Disease or Syndrome
T12	98675	98685	RiskFactor	depression	Mental or Behavioral Dysfunction
T71	99182	99190	Macro	ischemia	Disease or Syndrome
T73	99593	99610	Macro	aortic dissection	Disease or Syndrome
