# Supplementary material for: Building a semantically annotated corpus for chronic disease complications using two document types
Source: PLoS One. 2021 Mar 18;16(3):e0247319. doi: 10.1371/journal.pone.0247319 (PMC7971867; doi:10.1371/journal.pone.0247319)
Supplement: S2 File — (ZIP) [file pone.0247319.s002.zip › EHRs/291-02.txt]

serial	start	end	tag	value	UMLS Semantic Type
T182	101353	101397	Macro	bilateral ileofemoral and renal artery stent	Disease or Syndrome
T42	103501	103511	Micro	chronic RF	Disease or Syndrome
T276	105188	105211	Macro	Coronary artery disease	Disease or Syndrome
T25	105794	105797	Macro	CAD	Disease or Syndrome
T14	105798	105809	Macro	S/P CABG X3	Therapeutic or Preventive Procedure
T32	105930	105938	Macro	ischemia	Disease or Syndrome
T125	106070	106076	Macro	TIA 's	Disease or Syndrome
T270	106121	106141	RiskFactor	Hypercholesterolemia	Disease or Syndrome
T41	106390	106406	RiskFactor	Acute depression	Mental or Behavioral Dysfunction
T129	107299	107306	RiskFactor	Smoking	Individual Behavior
T91	107365	107376	RiskFactor	Alcohol Use	Individual Behavior
T158	107414	107430	RiskFactor	wheelchair bound	Disease or Syndrome
T65	118904	118921	Macro	aortic dissection	Disease or Syndrome
T226	118947	118994	Macro	moderate stenosis of the left subclavian artery	Disease or Syndrome
T148	119708	119719	Micro	vasculopath	Disease or Syndrome
T208	119790	119815	Micro	progressive renal failure	Disease or Syndrome
T266	119841	119858	Macro	aortic dissection	Disease or Syndrome
T59	120787	120800	Micro	Renal failure	Disease or Syndrome
T114	121441	121449	Macro	ISCHEMIA	Disease or Syndrome
