# Supplementary material for: Building a semantically annotated corpus for chronic disease complications using two document types
Source: PLoS One. 2021 Mar 18;16(3):e0247319. doi: 10.1371/journal.pone.0247319 (PMC7971867; doi:10.1371/journal.pone.0247319)
Supplement: S2 File — (ZIP) [file pone.0247319.s002.zip › EHRs/294-01.txt]

serial	start	end	tag	value	UMLS Semantic Type
T47	124852	124862	RiskFactor	depression	Mental or Behavioral Dysfunction
T290	124875	124883	RiskFactor	insomnia	Sign or Symptom
T245	124885	124888	Macro	CAD	Disease or Syndrome
T100	124910	124926	Macro	carotid stenosis	Disease or Syndrome
T221	124928	124931	Macro	PVD	Disease or Syndrome
T237	125622	125655	Macro	lesions in the RCA and distal PLV	Disease or Syndrome
T143	125822	125835	Macro	RICA stenosis	Disease or Syndrome
T356	126033	126044	Preventions	weight loss	Individual Behavior
T83	128258	128268	RiskFactor	depression	Mental or Behavioral Dysfunction
T299	130055	130069	RiskFactor	Hyperlipidemia	Disease or Syndrome
T124	130187	130204	Macro	Carotids Stenosis	Disease or Syndrome
T103	130208	130220	Macro	Claudication	Disease or Syndrome
T142	130363	130373	RiskFactor	Depression	Mental or Behavioral Dysfunction
T178	131125	131132	RiskFactor	Smoking	Individual Behavior
T6	131186	131190	RiskFactor	EtOH	Individual Behavior
T323	131281	131289	Preventions	Exercise	Daily or Recreational Activity
T46	131291	131296	Preventions	walks	Daily or Recreational Activity
T259	132387	132419	Micro	decreased sensation to pin prick	Sign or Symptom
T16	132421	132441	Micro	distal legs hairless	Sign or Symptom
T271	132915	132925	RiskFactor	depression	Mental or Behavioral Dysfunction
T28	133098	133108	RiskFactor	Depression	Mental or Behavioral Dysfunction
T194	133686	133694	RiskFactor	Insomnia	Sign or Symptom
T107	134192	134195	Macro	CAD	Disease or Syndrome
T35	134245	134259	RiskFactor	Hyperlipidemia	Disease or Syndrome
T168	134394	134409	Micro	retinal disease	Disease or Syndrome
T360	134413	134424	Micro	nephropathy	Disease or Syndrome
