# Supplementary material for: Building a semantically annotated corpus for chronic disease complications using two document types
Source: PLoS One. 2021 Mar 18;16(3):e0247319. doi: 10.1371/journal.pone.0247319 (PMC7971867; doi:10.1371/journal.pone.0247319)
Supplement: S2 File — (ZIP) [file pone.0247319.s002.zip › EHRs/294-02.txt]

serial	start	end	tag	value	UMLS Semantic Type
T109	135024	135047	Macro	coronary artery disease	Disease or Syndrome
T153	135063	135077	RiskFactor	hyperlipidemia	Disease or Syndrome
T347	135161	135184	Macro	coronary artery disease	Disease or Syndrome
T75	135226	135240	RiskFactor	hyperlipidemia	Disease or Syndrome
T230	135242	135257	Macro	carotid disease	Disease or Syndrome
T229	135263	135290	Macro	peripheral vascular disease	Disease or Syndrome
T320	137320	137343	Macro	Coronary artery disease	Disease or Syndrome
T106	137394	137412	Macro	ostial RCA disease	Disease or Syndrome
T123	137417	137435	Macro	distal PLV disease	Disease or Syndrome
T355	137510	137524	RiskFactor	Hyperlipidemia	Disease or Syndrome
T70	137554	137585	Macro	Right external carotid stenosis	Disease or Syndrome
T191	137586	137613	Macro	Peripheral vascular disease	Disease or Syndrome
T93	137619	137631	Macro	claudication	Disease or Syndrome
T204	138083	138085	Macro	MI	Disease or Syndrome
T343	138318	138325	RiskFactor	smoking	Individual Behavior
T156	138335	138342	Preventions	no EtOH	Individual Behavior
T101	138344	138352	Preventions	no drugs	Individual Behavior
T331	138688	138693	RiskFactor	Obese	Disease or Syndrome
T67	139651	139665	RiskFactor	hyperlipidemia	Disease or Syndrome
T263	139667	139682	Macro	carotid disease	Disease or Syndrome
T2	139688	139691	Macro	PVD	Disease or Syndrome
T251	139836	139859	Macro	coronary artery disease	Disease or Syndrome
T7	139960	139983	Macro	Coronary artery disease	Disease or Syndrome
T22	140104	140131	Macro	peripheral vascular disease	Disease or Syndrome
T264	140355	140369	RiskFactor	Hyperlipidemia	Disease or Syndrome
T24	140398	140408	RiskFactor	Depression	Mental or Behavioral Dysfunction
