# Supplementary material for: Building a semantically annotated corpus for chronic disease complications using two document types
Source: PLoS One. 2021 Mar 18;16(3):e0247319. doi: 10.1371/journal.pone.0247319 (PMC7971867; doi:10.1371/journal.pone.0247319)
Supplement: S2 File — (ZIP) [file pone.0247319.s002.zip › EHRs/294-03.txt]

serial	start	end	tag	value	UMLS Semantic Type
T177	140825	140835	RiskFactor	depression	Mental or Behavioral Dysfunction
T354	140848	140856	RiskFactor	insomnia	Sign or Symptom
T296	140858	140861	Macro	CAD	Disease or Syndrome
T337	140883	140899	Macro	carotid stenosis	Disease or Syndrome
T164	140901	140904	Macro	PVD	Disease or Syndrome
T108	141045	141072	Macro	Peripheral vascular disease	Disease or Syndrome
T269	141105	141128	Macro	Coronary artery disease	Disease or Syndrome
T203	141130	141140	RiskFactor	Depression	Mental or Behavioral Dysfunction
T340	141295	141309	RiskFactor	Hyperlipidemia	Disease or Syndrome
