# Supplementary material for: Building a semantically annotated corpus for chronic disease complications using two document types
Source: PLoS One. 2021 Mar 18;16(3):e0247319. doi: 10.1371/journal.pone.0247319 (PMC7971867; doi:10.1371/journal.pone.0247319)
Supplement: S2 File — (ZIP) [file pone.0247319.s002.zip › EHRs/294-04.txt]

serial	start	end	tag	value	UMLS Semantic Type
T44	64	74	RiskFactor	depression	Mental or Behavioral Dysfunction
T113	87	95	RiskFactor	insomnia	Sign or Symptom
T174	97	100	Macro	CAD	Disease or Syndrome
T139	122	138	Macro	carotid stenosis	Disease or Syndrome
T224	140	143	Macro	PVD	Disease or Syndrome
T218	467	470	Macro	CAD	Disease or Syndrome
T154	578	589	Preventions	weight loss	Individual Behavior
T157	753	762	RiskFactor	depressed	Mental or Behavioral Dysfunction
T115	1688	1699	Preventions	weight loss	Individual Behavior
T85	2033	2047	RiskFactor	Hyperlipidemia	Disease or Syndrome
T130	2165	2182	Macro	Carotids Stenosis	Disease or Syndrome
T114	2186	2198	Macro	Claudication	Disease or Syndrome
T155	2336	2346	RiskFactor	Depression	Mental or Behavioral Dysfunction
T167	2365	2373	RiskFactor	Insomnia	Sign or Symptom
T109	4187	4192	RiskFactor	obese	Disease or Syndrome
T47	4658	4668	RiskFactor	Depression	Mental or Behavioral Dysfunction
T189	5532	5535	Macro	CAD	Disease or Syndrome
T163	5593	5596	Macro	PVD	Disease or Syndrome
T213	5718	5732	RiskFactor	Hyperlipidemia	Disease or Syndrome
