# Supplementary material for: Building a semantically annotated corpus for chronic disease complications using two document types
Source: PLoS One. 2021 Mar 18;16(3):e0247319. doi: 10.1371/journal.pone.0247319 (PMC7971867; doi:10.1371/journal.pone.0247319)
Supplement: S2 File — (ZIP) [file pone.0247319.s002.zip › EHRs/295-01.txt]

serial	start	end	tag	value	UMLS Semantic Type
T74	6548	6560	Macro	claudication	Disease or Syndrome
T172	7623	7626	Macro	PVD	Disease or Syndrome
T178	7628	7631	Macro	CAD	Disease or Syndrome
T14	7632	7640	Macro	s/p PTCA	Therapeutic or Preventive Procedure
T51	7647	7659	Macro	Dyslipidemia	Disease or Syndrome
T13	7745	7751	RiskFactor	smoker	Individual Behavior
