# Supplementary material for: Building a semantically annotated corpus for chronic disease complications using two document types
Source: PLoS One. 2021 Mar 18;16(3):e0247319. doi: 10.1371/journal.pone.0247319 (PMC7971867; doi:10.1371/journal.pone.0247319)
Supplement: S2 File — (ZIP) [file pone.0247319.s002.zip › EHRs/295-03.txt]

serial	start	end	tag	value	UMLS Semantic Type
T144	15085	15088	Macro	CAD	Disease or Syndrome
T205	15095	15109	RiskFactor	hyperlipidemia	Disease or Syndrome
T43	15186	15189	Macro	PVD	Disease or Syndrome
T166	16305	16308	Macro	PVD	Disease or Syndrome
T32	16409	16423	RiskFactor	Hyperlipidemia	Disease or Syndrome
T159	17283	17286	Macro	CAD	Disease or Syndrome
T89	17293	17307	RiskFactor	hyperlipidemia	Disease or Syndrome
