# Supplementary material for: Building a semantically annotated corpus for chronic disease complications using two document types
Source: PLoS One. 2021 Mar 18;16(3):e0247319. doi: 10.1371/journal.pone.0247319 (PMC7971867; doi:10.1371/journal.pone.0247319)
Supplement: S2 File — (ZIP) [file pone.0247319.s002.zip › EHRs/295-04.txt]

serial	start	end	tag	value	UMLS Semantic Type
T188	18106	18109	Macro	CAD	Disease or Syndrome
T101	18114	18117	Macro	PVD	Disease or Syndrome
T79	18118	18174	Macro	s/p bilateral lower extremity bypass grafting procedures	Therapeutic or Preventive Procedure
T128	18923	18926	Macro	CAD	Disease or Syndrome
T37	19027	19046	Macro	reversible ischemia	Disease or Syndrome
T104	19048	19051	Macro	PVD	Disease or Syndrome
T96	21057	21060	Macro	PVD	Disease or Syndrome
T25	21062	21064	RiskFactor	HL	Finding
