# Supplementary material for: Building a semantically annotated corpus for chronic disease complications using two document types
Source: PLoS One. 2021 Mar 18;16(3):e0247319. doi: 10.1371/journal.pone.0247319 (PMC7971867; doi:10.1371/journal.pone.0247319)
Supplement: S2 File — (ZIP) [file pone.0247319.s002.zip › EHRs/295-05.txt]

serial	start	end	tag	value	UMLS Semantic Type
T55	21548	21571	Macro	coronary artery disease	Disease or Syndrome
T59	21587	21601	RiskFactor	hyperlipidemia	Disease or Syndrome
T202	21615	21642	Macro	peripheral arterial disease	Disease or Syndrome
T226	21653	21668	RiskFactor	cigarette abuse	Individual Behavior
T179	21732	21745	Macro	limb ischemia	Disease or Syndrome
T212	21964	21966	Macro	MI	Disease or Syndrome
T176	22038	22073	Macro	multivessel coronary artery disease	Disease or Syndrome
T91	22079	22083	Macro	CABG	Therapeutic or Preventive Procedure
T54	22432	22435	Macro	CAD	Disease or Syndrome
T90	22451	22472	Macro	myocardial infarction	Disease or Syndrome
T225	22489	22503	RiskFactor	Hyperlipidemia	Disease or Syndrome
T142	22532	22553	Micro	Peripheral Neuropathy	Disease or Syndrome
T135	22555	22582	Macro	Peripheral Arterial Disease	Disease or Syndrome
T4	26802	26805	Macro	PVD	Disease or Syndrome
T88	26817	26819	Macro	MI	Disease or Syndrome
T41	26831	26835	Macro	CABG	Therapeutic or Preventive Procedure
