# Supplementary material for: Building a semantically annotated corpus for chronic disease complications using two document types
Source: PLoS One. 2021 Mar 18;16(3):e0247319. doi: 10.1371/journal.pone.0247319 (PMC7971867; doi:10.1371/journal.pone.0247319)
Supplement: S2 File — (ZIP) [file pone.0247319.s002.zip › EHRs/296-05.txt]

serial	start	end	tag	value	UMLS Semantic Type
T95	28201	28204	Macro	CAD	Disease or Syndrome
T122	28205	28213	Macro	s/p CABG	Therapeutic or Preventive Procedure
T223	30023	30064	Micro	diabetic left midfoot charcot arthropathy	Disease or Syndrome
T158	30511	30525	Micro	toes amputated	Therapeutic or Preventive Procedure
T196	30702	30705	Macro	CAD	Disease or Syndrome
T99	30706	30714	Macro	s/p CABG	Therapeutic or Preventive Procedure
T175	30832	30852	Macro	three-vessel disease	Disease or Syndrome
T215	31125	31133	Macro	ischemia	Disease or Syndrome
T208	31512	31520	Macro	ischemia	Disease or Syndrome
T111	32045	32060	RiskFactor	smoking history	Individual Behavior
T112	33651	33654	Macro	CAD	Disease or Syndrome
T183	33655	33663	Macro	s/p CABG	Therapeutic or Preventive Procedure
T141	34995	35008	Preventions	diabetic diet	Food
