# Supplementary material for: Building a semantically annotated corpus for chronic disease complications using two document types
Source: PLoS One. 2021 Mar 18;16(3):e0247319. doi: 10.1371/journal.pone.0247319 (PMC7971867; doi:10.1371/journal.pone.0247319)
Supplement: S2 File — (ZIP) [file pone.0247319.s002.zip › EHRs/297-01.txt]

serial	start	end	tag	value	UMLS Semantic Type
T121	35238	35261	Macro	coronary artery disease	Disease or Syndrome
T67	35289	35308	Macro	silent heart attack	Disease or Syndrome
T28	36619	36630	RiskFactor	cholesterol	Finding
T140	36668	36681	RiskFactor	triglycerides	Finding
T117	37697	37720	Macro	coronary artery disease	Disease or Syndrome
T152	37737	37748	RiskFactor	cholesterol	Finding
T81	37792	37805	RiskFactor	triglycerides	Finding
