# Supplementary material for: Building a semantically annotated corpus for chronic disease complications using two document types
Source: PLoS One. 2021 Mar 18;16(3):e0247319. doi: 10.1371/journal.pone.0247319 (PMC7971867; doi:10.1371/journal.pone.0247319)
Supplement: S2 File — (ZIP) [file pone.0247319.s002.zip › EHRs/297-02.txt]

serial	start	end	tag	value	UMLS Semantic Type
T227	38972	38995	Macro	coronary artery disease	Disease or Syndrome
T137	39012	39040	Macro	status post inferior wall MI	Disease or Syndrome
T3	41121	41140	Macro	silent heart attack	Disease or Syndrome
T204	41177	41193	Macro	inferior wall MI	Disease or Syndrome
T16	42399	42407	RiskFactor	Insomnia	Sign or Symptom
T21	42901	42912	RiskFactor	cholesterol	Finding
T110	42939	42951	RiskFactor	triglyceride	Finding
T120	42997	43000	RiskFactor	LDL	Finding
T35	43005	43008	Preventions	HDL	Finding
