# Supplementary material for: Building a semantically annotated corpus for chronic disease complications using two document types
Source: PLoS One. 2021 Mar 18;16(3):e0247319. doi: 10.1371/journal.pone.0247319 (PMC7971867; doi:10.1371/journal.pone.0247319)
Supplement: S2 File — (ZIP) [file pone.0247319.s002.zip › EHRs/297-03.txt]

serial	start	end	tag	value	UMLS Semantic Type
T199	43559	43580	Macro	myocardial infarction	Disease or Syndrome
T201	43682	43691	RiskFactor	depressed	Mental or Behavioral Dysfunction
T118	44660	44683	Macro	Coronary artery disease	Disease or Syndrome
T31	44979	44999	RiskFactor	Hypercholesterolemia	Disease or Syndrome
T164	45102	45112	RiskFactor	Depression	Mental or Behavioral Dysfunction
