# Supplementary material for: Building a semantically annotated corpus for chronic disease complications using two document types
Source: PLoS One. 2021 Mar 18;16(3):e0247319. doi: 10.1371/journal.pone.0247319 (PMC7971867; doi:10.1371/journal.pone.0247319)
Supplement: S2 File — (ZIP) [file pone.0247319.s002.zip › EHRs/297-04.txt]

serial	start	end	tag	value	UMLS Semantic Type
T100	45423	45446	Macro	coronary artery disease	Disease or Syndrome
T62	45492	45502	RiskFactor	depression	Mental or Behavioral Dysfunction
T66	45633	45656	Macro	coronary artery disease	Disease or Syndrome
T46	45674	45697	Macro	coronary artery disease	Disease or Syndrome
T187	46319	46331	Macro	claudication	Disease or Syndrome
T162	46336	46339	Macro	TIA	Disease or Syndrome
T169	46491	46507	Preventions	weight reduction	Individual Behavior
T153	46520	46541	Preventions	decreasing his weight	Individual Behavior
T77	48354	48362	Macro	ischemia	Disease or Syndrome
T131	48494	48515	Macro	myocardial infarction	Disease or Syndrome
T49	48898	48914	RiskFactor	increased weight	Individual Behavior
T194	49011	49022	Preventions	weight loss	Individual Behavior
T156	49146	49149	RiskFactor	LDL	Finding
