# Supplementary material for: Building a semantically annotated corpus for chronic disease complications using two document types
Source: PLoS One. 2021 Mar 18;16(3):e0247319. doi: 10.1371/journal.pone.0247319 (PMC7971867; doi:10.1371/journal.pone.0247319)
Supplement: S2 File — (ZIP) [file pone.0247319.s002.zip › EHRs/297-05.txt]

serial	start	end	tag	value	UMLS Semantic Type
T102	49922	49947	Macro	coronary artery disease	Disease or Syndrome
T86	50831	50854	Macro	Coronary artery disease	Disease or Syndrome
T98	51754	51771	Macro	coronary syndrome	Disease or Syndrome
T19	51788	51803	Macro	unstable plaque	Disease or Syndrome
T71	52200	52225	Macro	coronary artery disease	Disease or Syndrome
