# Supplementary material for: Building a semantically annotated corpus for chronic disease complications using two document types
Source: PLoS One. 2021 Mar 18;16(3):e0247319. doi: 10.1371/journal.pone.0247319 (PMC7971867; doi:10.1371/journal.pone.0247319)
Supplement: S2 File — (ZIP) [file pone.0247319.s002.zip › EHRs/298-01.txt]

serial	start	end	tag	value	UMLS Semantic Type
T53	52821	52824	Macro	CAD	Disease or Syndrome
T133	52870	52897	Macro	Peripheral vascular disease	Disease or Syndrome
T18	52951	52965	RiskFactor	Hyperlipidemia	Disease or Syndrome
T65	53835	53857	Preventions	decrease in his weight	Individual Behavior
T83	53953	53963	Preventions	Avoid salt	Individual Behavior
