# Supplementary material for: Building a semantically annotated corpus for chronic disease complications using two document types
Source: PLoS One. 2021 Mar 18;16(3):e0247319. doi: 10.1371/journal.pone.0247319 (PMC7971867; doi:10.1371/journal.pone.0247319)
Supplement: S2 File — (ZIP) [file pone.0247319.s002.zip › EHRs/298-03.txt]

serial	start	end	tag	value	UMLS Semantic Type
T5	54563	54577	RiskFactor	Hyperlipidemia	Disease or Syndrome
T73	54581	54606	Micro	Chronic renal dysfunction	Disease or Syndrome
T40	54610	54637	Macro	Peripheral vascular disease	Disease or Syndrome
T184	55843	55848	RiskFactor	obese	Disease or Syndrome
T197	56512	56523	RiskFactor	Cholesterol	Finding
T70	56721	56735	Preventions	Never a smoker	Individual Behavior
