# Supplementary material for: Building a semantically annotated corpus for chronic disease complications using two document types
Source: PLoS One. 2021 Mar 18;16(3):e0247319. doi: 10.1371/journal.pone.0247319 (PMC7971867; doi:10.1371/journal.pone.0247319)
Supplement: S2 File — (ZIP) [file pone.0247319.s002.zip › EHRs/298-04.txt]

serial	start	end	tag	value	UMLS Semantic Type
T124	57268	57282	RiskFactor	Hyperlipidemia	Disease or Syndrome
T30	57285	57310	Micro	Chronic renal dysfunction	Disease or Syndrome
T93	57313	57340	Macro	Peripheral vascular disease	Disease or Syndrome
T219	57471	57494	Macro	Coronary artery disease	Disease or Syndrome
T203	57578	57586	Macro	ischemia	Disease or Syndrome
T57	57642	57650	Macro	ischemia	Disease or Syndrome
T171	59276	59296	RiskFactor	hypertriglyceridemia	Disease or Syndrome
T192	59367	59370	Macro	cad	Disease or Syndrome
T107	59387	59393	Macro	angina	Sign or Symptom
T186	59674	59688	Preventions	Never a smoker	Individual Behavior
