# Supplementary material for: Building a semantically annotated corpus for chronic disease complications using two document types
Source: PLoS One. 2021 Mar 18;16(3):e0247319. doi: 10.1371/journal.pone.0247319 (PMC7971867; doi:10.1371/journal.pone.0247319)
Supplement: S2 File — (ZIP) [file pone.0247319.s002.zip › EHRs/298-05.txt]

serial	start	end	tag	value	UMLS Semantic Type
T149	59914	59928	RiskFactor	Hyperlipidemia	Disease or Syndrome
T161	59959	59986	Macro	Peripheral vascular disease	Disease or Syndrome
T134	60117	60140	Macro	Coronary artery disease	Disease or Syndrome
T61	60224	60232	Macro	ischemia	Disease or Syndrome
T76	60288	60296	Macro	ischemia	Disease or Syndrome
T170	60342	60361	Macro	inferior infarction	Disease or Syndrome
T222	61464	61467	Macro	CAD	Disease or Syndrome
T92	62379	62382	Macro	cad	Disease or Syndrome
T29	62391	62394	Macro	pvd	Disease or Syndrome
