# Supplementary material for: Building a semantically annotated corpus for chronic disease complications using two document types
Source: PLoS One. 2021 Mar 18;16(3):e0247319. doi: 10.1371/journal.pone.0247319 (PMC7971867; doi:10.1371/journal.pone.0247319)
Supplement: S2 File — (ZIP) [file pone.0247319.s002.zip › EHRs/299-05.txt]

serial	start	end	tag	value	UMLS Semantic Type
T168	62777	62801	Micro	worsening renal function	Disease or Syndrome
T2	62888	62890	Micro	RI	Disease or Syndrome
T39	63598	63617	Macro	Renal Insufficiency	Disease or Syndrome
