# Supplementary material for: Building a semantically annotated corpus for chronic disease complications using two document types
Source: PLoS One. 2021 Mar 18;16(3):e0247319. doi: 10.1371/journal.pone.0247319 (PMC7971867; doi:10.1371/journal.pone.0247319)
Supplement: S2 File — (ZIP) [file pone.0247319.s002.zip › EHRs/300-01.txt]

serial	start	end	tag	value	UMLS Semantic Type
T151	64467	64470	Macro	CVA	Disease or Syndrome
T27	64548	64552	RiskFactor	EtOH	Individual Behavior
T206	64577	64590	Preventions	no drug abuse	Individual Behavior
T103	64596	64610	Preventions	Tobacco: none	Individual Behavior
T191	65552	65566	RiskFactor	severely obese	Disease or Syndrome
T45	65683	65690	RiskFactor	Obesity	Disease or Syndrome
T209	66588	66625	Preventions	Diet: low sodium and low cholesterol	Food
T26	66627	66638	Preventions	weight loss	Individual Behavior
T214	66639	66655	Preventions	increse exercise	Daily or Recreational Activity
T136	67171	67175	RiskFactor	EtOH	Individual Behavior
T126	67200	67213	Preventions	no drug abuse	Individual Behavior
T11	67219	67233	Preventions	Tobacco: none	Individual Behavior
T207	68565	68579	RiskFactor	severely obese	Disease or Syndrome
T8	68610	68617	RiskFactor	Obesity	Disease or Syndrome
T60	70069	70073	Preventions	Diet	Food
