# Supplementary material for: Building a semantically annotated corpus for chronic disease complications using two document types
Source: PLoS One. 2021 Mar 18;16(3):e0247319. doi: 10.1371/journal.pone.0247319 (PMC7971867; doi:10.1371/journal.pone.0247319)
Supplement: S2 File — (ZIP) [file pone.0247319.s002.zip › EHRs/300-02.txt]

serial	start	end	tag	value	UMLS Semantic Type
T136	67171	67175	RiskFactor	EtOH	Individual Behavior
T126	67200	67213	Preventions	no drug abuse	Individual Behavior
T11	67219	67233	Preventions	Tobacco: none	Individual Behavior
T207	68565	68579	RiskFactor	severely obese	Disease or Syndrome
T8	68610	68617	RiskFactor	Obesity	Disease or Syndrome
T60	70069	70073	Preventions	Diet	Food
