# Supplementary material for: Building a semantically annotated corpus for chronic disease complications using two document types
Source: PLoS One. 2021 Mar 18;16(3):e0247319. doi: 10.1371/journal.pone.0247319 (PMC7971867; doi:10.1371/journal.pone.0247319)
Supplement: S2 File — (ZIP) [file pone.0247319.s002.zip › EHRs/300-03.txt]

serial	start	end	tag	value	UMLS Semantic Type
T145	70735	70743	Preventions	exercise	Daily or Recreational Activity
T58	72567	72581	RiskFactor	Hyperlipidemia	Disease or Syndrome
T146	72981	72984	RiskFactor	Tob	Individual Behavior
T193	73034	73038	RiskFactor	EtOH	Individual Behavior
T1	73997	74002	RiskFactor	Obese	Disease or Syndrome
T23	79969	79971	Macro	MI	Disease or Syndrome
T211	80456	80458	Macro	MI	Disease or Syndrome
T132	80531	80545	RiskFactor	Hyperlipidemia	Disease or Syndrome
