# Supplementary material for: Building a semantically annotated corpus for chronic disease complications using two document types
Source: PLoS One. 2021 Mar 18;16(3):e0247319. doi: 10.1371/journal.pone.0247319 (PMC7971867; doi:10.1371/journal.pone.0247319)
Supplement: S2 File — (ZIP) [file pone.0247319.s002.zip › EHRs/300-04.txt]

serial	start	end	tag	value	UMLS Semantic Type
T195	80893	80904	RiskFactor	weight gain	Individual Behavior
T185	81805	81816	RiskFactor	salty foods	Food
T143	83632	83646	RiskFactor	Hyperlipidemia	Disease or Syndrome
T82	84474	84488	Preventions	does not smoke	Individual Behavior
T36	84644	84655	RiskFactor	weight gain	Individual Behavior
T119	87638	87654	Macro	inferior infarct	Disease or Syndrome
T116	87691	87719	Macro	left ventricular hypertrophy	Disease or Syndrome
T123	87945	87959	RiskFactor	hyperlipidemia	Disease or Syndrome
T148	88767	88773	Macro	Angina	Sign or Symptom
