# Supplementary material for: Building a semantically annotated corpus for chronic disease complications using two document types
Source: PLoS One. 2021 Mar 18;16(3):e0247319. doi: 10.1371/journal.pone.0247319 (PMC7971867; doi:10.1371/journal.pone.0247319)
Supplement: S2 File — (ZIP) [file pone.0247319.s002.zip › EHRs/300-05.txt]

serial	start	end	tag	value	UMLS Semantic Type
T105	90373	90385	Macro	Claudication	Disease or Syndrome
T198	90590	90604	RiskFactor	Hyperlipidemia	Disease or Syndrome
T10	90741	90751	Micro	Neuropathy	Disease or Syndrome
T68	91210	91214	RiskFactor	ETOH	Individual Behavior
