# Supplementary material for: Building a semantically annotated corpus for chronic disease complications using two document types
Source: PLoS One. 2021 Mar 18;16(3):e0247319. doi: 10.1371/journal.pone.0247319 (PMC7971867; doi:10.1371/journal.pone.0247319)
Supplement: S2 File — (ZIP) [file pone.0247319.s002.zip › EHRs/301-01.txt]

serial	start	end	tag	value	UMLS Semantic Type
T80	94967	94970	Micro	CKD	Disease or Syndrome
T220	95630	95650	RiskFactor	Hypercholesterolemia	Disease or Syndrome
T165	95763	95770	RiskFactor	Obesity	Disease or Syndrome
T217	96194	96203	Preventions	Nonsmoker	Individual Behavior
T72	96460	96469	Preventions	Exercises	Daily or Recreational Activity
