# Supplementary material for: Building a semantically annotated corpus for chronic disease complications using two document types
Source: PLoS One. 2021 Mar 18;16(3):e0247319. doi: 10.1371/journal.pone.0247319 (PMC7971867; doi:10.1371/journal.pone.0247319)
Supplement: S2 File — (ZIP) [file pone.0247319.s002.zip › EHRs/301-02.txt]

serial	start	end	tag	value	UMLS Semantic Type
T94	99208	99215	RiskFactor	obesity	Disease or Syndrome
T48	99242	99245	Micro	CRI	Disease or Syndrome
T160	99281	99291	RiskFactor	depression	Mental or Behavioral Dysfunction
T177	99845	99850	RiskFactor	obese	Disease or Syndrome
