# Supplementary material for: Building a semantically annotated corpus for chronic disease complications using two document types
Source: PLoS One. 2021 Mar 18;16(3):e0247319. doi: 10.1371/journal.pone.0247319 (PMC7971867; doi:10.1371/journal.pone.0247319)
Supplement: S2 File — (ZIP) [file pone.0247319.s002.zip › EHRs/301-03.txt]

serial	start	end	tag	value	UMLS Semantic Type
T20	101604	101607	Micro	CKD	Disease or Syndrome
T17	102934	102937	Micro	CKD	Disease or Syndrome
T216	102964	102971	RiskFactor	Obesity	Disease or Syndrome
T138	103018	103028	RiskFactor	Depression	Mental or Behavioral Dysfunction
T190	103795	103807	Preventions	Never smoked	Individual Behavior
T182	103810	103817	Preventions	No EtOH	Individual Behavior
T221	108250	108253	Micro	CKD	Disease or Syndrome
T38	108552	108555	Micro	CKD	Disease or Syndrome
