# Supplementary material for: Building a semantically annotated corpus for chronic disease complications using two document types
Source: PLoS One. 2021 Mar 18;16(3):e0247319. doi: 10.1371/journal.pone.0247319 (PMC7971867; doi:10.1371/journal.pone.0247319)
Supplement: S2 File — (ZIP) [file pone.0247319.s002.zip › EHRs/301-04.txt]

serial	start	end	tag	value	UMLS Semantic Type
T125	110730	110737	RiskFactor	Obesity	Disease or Syndrome
T147	110752	110762	RiskFactor	Depression	Mental or Behavioral Dysfunction
T63	110787	110790	Micro	CRI	Disease or Syndrome
T78	110836	110850	RiskFactor	Hyperlipidemia	Disease or Syndrome
T106	111757	111764	Preventions	No EtOH	Individual Behavior
T7	112237	112242	RiskFactor	obese	Disease or Syndrome
T127	116854	116857	Micro	CRI	Disease or Syndrome
