# Supplementary material for: Building a semantically annotated corpus for chronic disease complications using two document types
Source: PLoS One. 2021 Mar 18;16(3):e0247319. doi: 10.1371/journal.pone.0247319 (PMC7971867; doi:10.1371/journal.pone.0247319)
Supplement: S2 File — (ZIP) [file pone.0247319.s002.zip › EHRs/301-05.txt]

serial	start	end	tag	value	UMLS Semantic Type
T97	118769	118796	Micro	Chronic renal insufficiency	Disease or Syndrome
T69	118823	118833	RiskFactor	Depression	Mental or Behavioral Dysfunction
T200	118841	118855	RiskFactor	Hyperlipidemia	Disease or Syndrome
T150	118871	118878	RiskFactor	Obesity	Disease or Syndrome
T210	121240	121252	Preventions	never smoked	Individual Behavior
T9	123437	123441	Preventions	diet	Food
