# Supplementary material for: Building a semantically annotated corpus for chronic disease complications using two document types
Source: PLoS One. 2021 Mar 18;16(3):e0247319. doi: 10.1371/journal.pone.0247319 (PMC7971867; doi:10.1371/journal.pone.0247319)
Supplement: S2 File — (ZIP) [file pone.0247319.s002.zip › EHRs/304-01.txt]

serial	start	end	tag	value	UMLS Semantic Type
T108	126636	126650	Preventions	does not smoke	Individual Behavior
T64	126666	126681	RiskFactor	drinking binges	Mental or Behavioral Dysfunction
T87	135390	135399	Micro	hematuria	Finding
