# Supplementary material for: Building a semantically annotated corpus for chronic disease complications using two document types
Source: PLoS One. 2021 Mar 18;16(3):e0247319. doi: 10.1371/journal.pone.0247319 (PMC7971867; doi:10.1371/journal.pone.0247319)
Supplement: S2 File — (ZIP) [file pone.0247319.s002.zip › EHRs/304-02.txt]

serial	start	end	tag	value	UMLS Semantic Type
T42	136405	136416	Macro	embolic CVA	Disease or Syndrome
T129	138797	138808	Micro	proteinuria	Finding
T52	140185	140203	Micro	nephrotic syndrome	Disease or Syndrome
T15	140240	140265	Macro	embolic-appearing strokes	Disease or Syndrome
