# Supplementary material for: Building a semantically annotated corpus for chronic disease complications using two document types
Source: PLoS One. 2021 Mar 18;16(3):e0247319. doi: 10.1371/journal.pone.0247319 (PMC7971867; doi:10.1371/journal.pone.0247319)
Supplement: S2 File — (ZIP) [file pone.0247319.s002.zip › EHRs/304-03.txt]

serial	start	end	tag	value	UMLS Semantic Type
T34	142164	142175	Macro	embolic CVA	Disease or Syndrome
T56	144839	144859	Micro	diabetic nephropathy	Disease or Syndrome
T75	145422	145440	Micro	Nephrotic syndrome	Disease or Syndrome
T173	145538	145562	Macro	Cerebrovascular accident	Disease or Syndrome
T12	145565	145572	Macro	embolic	Disease or Syndrome
T24	146365	146380	Preventions	Tobacco: Denies	Individual Behavior
T33	146381	146385	RiskFactor	EtOH	Individual Behavior
T181	147691	147709	Micro	nephrotic syndrome	Disease or Syndrome
T6	147750	147775	Macro	embolic-appearing strokes	Disease or Syndrome
