# Supplementary material for: Building a semantically annotated corpus for chronic disease complications using two document types
Source: PLoS One. 2021 Mar 18;16(3):e0247319. doi: 10.1371/journal.pone.0247319 (PMC7971867; doi:10.1371/journal.pone.0247319)
Supplement: S2 File — (ZIP) [file pone.0247319.s002.zip › EHRs/304-04.txt]

serial	start	end	tag	value	UMLS Semantic Type
T132	194	221	Micro	chronic renal insufficiency	Disease or Syndrome
T137	1074	1101	Micro	Chronic renal insufficiency	Disease or Syndrome
T3	2159	2173	RiskFactor	Hyperlipidemia	Disease or Syndrome
T135	2189	2203	RiskFactor	hyperlipidemia	Disease or Syndrome
T126	2284	2301	RiskFactor	total cholesterol	Finding
T55	2318	2321	RiskFactor	LDL	Finding
T146	2492	2506	RiskFactor	hyperlipidemia	Disease or Syndrome
