# Supplementary material for: Building a semantically annotated corpus for chronic disease complications using two document types
Source: PLoS One. 2021 Mar 18;16(3):e0247319. doi: 10.1371/journal.pone.0247319 (PMC7971867; doi:10.1371/journal.pone.0247319)
Supplement: S2 File — (ZIP) [file pone.0247319.s002.zip › EHRs/304-05.txt]

serial	start	end	tag	value	UMLS Semantic Type
T19	3824	3828	Micro	ESRD	Disease or Syndrome
T157	3841	3847	Macro	Stroke	Disease or Syndrome
T134	4779	4792	Macro	acute infarct	Disease or Syndrome
T97	4827	4840	Macro	acute infarct	Disease or Syndrome
T35	5566	5589	Micro	diabetic glomerulopathy	Disease or Syndrome
T81	5821	5835	RiskFactor	Hyperlipidemia	Disease or Syndrome
T54	6693	6700	Preventions	No EtOH	Individual Behavior
T118	6712	6719	RiskFactor	Tobacco	Individual Behavior
T58	6759	6765	Macro	Stroke	Disease or Syndrome
T99	6791	6794	Micro	CKD	Disease or Syndrome
T64	12294	12307	Macro	acute infarct	Disease or Syndrome
T16	12701	12705	Micro	ESRD	Disease or Syndrome
T91	12715	12729	RiskFactor	Hyperlipidemia	Disease or Syndrome
T123	13561	13569	Macro	Ischemia	Disease or Syndrome
T62	13605	13613	Macro	ischemia	Disease or Syndrome
