# Supplementary material for: Building a semantically annotated corpus for chronic disease complications using two document types
Source: PLoS One. 2021 Mar 18;16(3):e0247319. doi: 10.1371/journal.pone.0247319 (PMC7971867; doi:10.1371/journal.pone.0247319)
Supplement: S2 File — (ZIP) [file pone.0247319.s002.zip › EHRs/307-05.txt]

serial	start	end	tag	value	UMLS Semantic Type
T83	16841	16862	Micro	chronic renal failure	Disease or Syndrome
T98	17557	17578	Micro	Chronic renal failure	Disease or Syndrome
T110	18196	18210	RiskFactor	hyperlipidemia	Disease or Syndrome
