# Supplementary material for: Building a semantically annotated corpus for chronic disease complications using two document types
Source: PLoS One. 2021 Mar 18;16(3):e0247319. doi: 10.1371/journal.pone.0247319 (PMC7971867; doi:10.1371/journal.pone.0247319)
Supplement: S2 File — (ZIP) [file pone.0247319.s002.zip › EHRs/308-03.txt]

serial	start	end	tag	value	UMLS Semantic Type
T24	18734	18748	RiskFactor	hyperlipidemia	Disease or Syndrome
T111	19186	19192	Macro	stroke	Disease or Syndrome
T28	19196	19199	Macro	TIA	Disease or Syndrome
T131	20277	20308	Macro	Diffuse atherosclerotic disease	Disease or Syndrome
T107	20310	20324	Macro	occluded R-ICA	Disease or Syndrome
T153	20391	20462	Macro	narrowing through out bilateral vertebral arteries and basilar arteries	Disease or Syndrome
T44	20522	20528	Macro	stroke	Disease or Syndrome
T46	20548	20551	RiskFactor	HLP	Finding
T23	20858	20889	Macro	diffuse atherosclerotic disease	Disease or Syndrome
T87	20948	20960	Macro	acute stroke	Disease or Syndrome
T7	21235	21241	Macro	stroke	Disease or Syndrome
T51	21357	21385	Macro	posterior circulation stroke	Disease or Syndrome
T89	21391	21415	Macro	vertebro-basilar disease	Disease or Syndrome
T34	21530	21536	Macro	stroke	Disease or Syndrome
T75	21641	21647	Macro	stroke	Disease or Syndrome
T100	21792	21798	Macro	stroke	Disease or Syndrome
T130	21848	21872	Macro	vertebro-basilar disease	Disease or Syndrome
T109	22124	22127	RiskFactor	HLP	Finding
T95	22169	22190	Macro	major ischemic stroke	Disease or Syndrome
T90	22729	22748	Macro	cardioembolic event	Disease or Syndrome
