# Supplementary material for: Building a semantically annotated corpus for chronic disease complications using two document types
Source: PLoS One. 2021 Mar 18;16(3):e0247319. doi: 10.1371/journal.pone.0247319 (PMC7971867; doi:10.1371/journal.pone.0247319)
Supplement: S2 File — (ZIP) [file pone.0247319.s002.zip › EHRs/308-04.txt]

serial	start	end	tag	value	UMLS Semantic Type
T76	22916	22930	RiskFactor	hyperlipidemia	Disease or Syndrome
T56	22936	22943	Macro	s/p CVA	Disease or Syndrome
T96	22990	22997	Macro	strokes	Disease or Syndrome
T13	23021	23081	Macro	"atherosclerotic disease of the right
internal carotid artery"	Disease or Syndrome
T21	23135	23141	Macro	stroke	Disease or Syndrome
T37	23907	23910	Macro	CVA	Disease or Syndrome
T4	24084	24098	RiskFactor	Hyperlipidemia	Disease or Syndrome
T42	24362	24369	Macro	s/p CVA	Disease or Syndrome
T11	24420	24427	Macro	strokes	Disease or Syndrome
T9	24439	24499	Macro	atherosclerotic disease of the right internal carotid artery	Disease or Syndrome
T167	26978	26992	RiskFactor	hyperlipidemia	Disease or Syndrome
T108	26998	27005	Macro	s/p CVA	Disease or Syndrome
T106	27180	27183	Macro	CVA	Disease or Syndrome
T22	27497	27509	Preventions	Regular diet	Food
T50	27512	27525	Preventions	Diabetic diet	Food
