# Supplementary material for: Building a semantically annotated corpus for chronic disease complications using two document types
Source: PLoS One. 2021 Mar 18;16(3):e0247319. doi: 10.1371/journal.pone.0247319 (PMC7971867; doi:10.1371/journal.pone.0247319)
Supplement: S2 File — (ZIP) [file pone.0247319.s002.zip › EHRs/309-01.txt]

Serial	TAG	start	end	value	UMLS Semantic Type
T1	Preventions	165	196	taking her medication regularly	Therapeutic or Preventive Procedure
T2	Preventions	165	196	taking her medication regularly	Therapeutic or Preventive Procedure
