# Supplementary material for: Building a semantically annotated corpus for chronic disease complications using two document types
Source: PLoS One. 2021 Mar 18;16(3):e0247319. doi: 10.1371/journal.pone.0247319 (PMC7971867; doi:10.1371/journal.pone.0247319)
Supplement: S2 File — (ZIP) [file pone.0247319.s002.zip › EHRs/309-02.txt]

serial	start	end	tag	value	UMLS Semantic Type
T128	29036	29057	Micro	microvascular changes	Disease or Syndrome
T12	29140	29164	Macro	chronic lacunar infarcts	Disease or Syndrome
T169	29215	29221	Macro	stroke	Disease or Syndrome
T141	29455	29477	Macro	Small lacunar infarcts	Disease or Syndrome
T61	29527	29542	Macro	embolic disease	Disease or Syndrome
T103	30408	30419	RiskFactor	cholesterol	Finding
