# Supplementary material for: Building a semantically annotated corpus for chronic disease complications using two document types
Source: PLoS One. 2021 Mar 18;16(3):e0247319. doi: 10.1371/journal.pone.0247319 (PMC7971867; doi:10.1371/journal.pone.0247319)
Supplement: S2 File — (ZIP) [file pone.0247319.s002.zip › EHRs/309-03.txt]

serial	start	end	tag	value	UMLS Semantic Type
T120	31776	31790	RiskFactor	hyperlipidemia	Disease or Syndrome
T139	31792	31802	RiskFactor	depression	Mental or Behavioral Dysfunction
T49	32064	32090	Preventions	neither drinks nor smokes	Individual Behavior
T159	32592	32618	Micro	vibratory loss in the toes	Sign or Symptom
T36	33064	33091	Macro	multifocal lacunar infarcts	Disease or Syndrome
T41	33164	33192	Macro	Intracranial atherosclerosis	Disease or Syndrome
T151	33364	33407	Macro	mid-segment tenosis of the basilar artery	Disease or Syndrome
T27	33793	33820	Micro	vibratory loss in the toes	Sign or Symptom
T69	33836	33855	Micro	diabetic neuropathy	Disease or Syndrome
T145	34028	34053	Macro	multiple lacunar infarcts	Disease or Syndrome
T57	34058	34079	Micro	peripheral neuropathy	Disease or Syndrome
T115	34132	34158	Macro	transient ischemic attacks	Disease or Syndrome
T67	34293	34321	Macro	mid-segment basilar stenosis	Disease or Syndrome
