# Supplementary material for: Building a semantically annotated corpus for chronic disease complications using two document types
Source: PLoS One. 2021 Mar 18;16(3):e0247319. doi: 10.1371/journal.pone.0247319 (PMC7971867; doi:10.1371/journal.pone.0247319)
Supplement: S2 File — (ZIP) [file pone.0247319.s002.zip › EHRs/309-04.txt]

serial	start	end	tag	value	UMLS Semantic Type
T82	34918	34932	RiskFactor	hyperlipidemia	Disease or Syndrome
T152	34991	34995	Macro	TIAs	Disease or Syndrome
T170	35072	35075	Macro	TIA	Disease or Syndrome
T84	35658	35662	Macro	TIAs	Disease or Syndrome
T147	35783	35806	Macro	vertebrobasilar disease	Disease or Syndrome
T79	36447	36453	Macro	angina	Sign or Symptom
