# Supplementary material for: Building a semantically annotated corpus for chronic disease complications using two document types
Source: PLoS One. 2021 Mar 18;16(3):e0247319. doi: 10.1371/journal.pone.0247319 (PMC7971867; doi:10.1371/journal.pone.0247319)
Supplement: S2 File — (ZIP) [file pone.0247319.s002.zip › EHRs/309-05.txt]

serial	start	end	tag	value	UMLS Semantic Type
T20	36940	36971	Macro	vertebral basilar insufficiency	Disease or Syndrome
T173	38841	38849	Macro	ischemia	Disease or Syndrome
T163	39060	39097	Macro	disease of the right and left carotid	Disease or Syndrome
T59	39131	39155	Macro	chronic lacunar infarcts	Disease or Syndrome
T17	39183	39190	Macro	infarct	Disease or Syndrome
