# Supplementary material for: Building a semantically annotated corpus for chronic disease complications using two document types
Source: PLoS One. 2021 Mar 18;16(3):e0247319. doi: 10.1371/journal.pone.0247319 (PMC7971867; doi:10.1371/journal.pone.0247319)
Supplement: S2 File — (ZIP) [file pone.0247319.s002.zip › EHRs/320-01.txt]

serial	start	end	tag	value	UMLS Semantic Type
T171	41139	41150	RiskFactor	cholesterol	Finding
T168	42321	42348	Micro	microvascular complications	Disease or Syndrome
T154	42448	42468	RiskFactor	Hypercholesterolemia	Disease or Syndrome
T149	42470	42477	RiskFactor	Obesity	Disease or Syndrome
T47	43032	43042	RiskFactor	overweight	Finding
