# Supplementary material for: Building a semantically annotated corpus for chronic disease complications using two document types
Source: PLoS One. 2021 Mar 18;16(3):e0247319. doi: 10.1371/journal.pone.0247319 (PMC7971867; doi:10.1371/journal.pone.0247319)
Supplement: S2 File — (ZIP) [file pone.0247319.s002.zip › EHRs/320-02.txt]

serial	start	end	tag	value	UMLS Semantic Type
T31	46249	46265	RiskFactor	high cholesterol	Finding
T140	46883	46910	Micro	microvascular complications	Disease or Syndrome
T161	47010	47030	RiskFactor	Hypercholesterolemia	Disease or Syndrome
T18	47032	47039	RiskFactor	Obesity	Disease or Syndrome
T136	49010	49026	RiskFactor	high cholesterol	Finding
