# Supplementary material for: Building a semantically annotated corpus for chronic disease complications using two document types
Source: PLoS One. 2021 Mar 18;16(3):e0247319. doi: 10.1371/journal.pone.0247319 (PMC7971867; doi:10.1371/journal.pone.0247319)
Supplement: S2 File — (ZIP) [file pone.0247319.s002.zip › EHRs/320-04.txt]

serial	start	end	tag	value	UMLS Semantic Type
T148	53145	53159	RiskFactor	Hyperlipidemia	Disease or Syndrome
T142	53460	53470	Preventions	No tobacco	Individual Behavior
T74	53472	53476	RiskFactor	EtOH	Individual Behavior
T119	53478	53486	RiskFactor	illicits	Mental or Behavioral Dysfunction
T114	54716	54727	Preventions	weight loss	Individual Behavior
T93	55155	55166	Preventions	weight loss	Individual Behavior
T15	55323	55334	Preventions	weight loss	Individual Behavior
