# Supplementary material for: Building a semantically annotated corpus for chronic disease complications using two document types
Source: PLoS One. 2021 Mar 18;16(3):e0247319. doi: 10.1371/journal.pone.0247319 (PMC7971867; doi:10.1371/journal.pone.0247319)
Supplement: S2 File — (ZIP) [file pone.0247319.s002.zip › EHRs/322-01.txt]

serial	start	end	tag	value	UMLS Semantic Type
T65	55439	55445	RiskFactor	lipids	Finding
T6	55447	55455	RiskFactor	insomnia	Sign or Symptom
T33	55460	55470	RiskFactor	depression	Mental or Behavioral Dysfunction
T39	55525	55539	RiskFactor	Hyperlipidemia	Disease or Syndrome
T160	55542	55564	RiskFactor	Elevated triglycerides	Finding
T116	55567	55577	RiskFactor	Depression	Mental or Behavioral Dysfunction
T172	55580	55587	RiskFactor	Obesity	Disease or Syndrome
T30	56303	56310	RiskFactor	anxious	Mental or Behavioral Dysfunction
T156	57055	57063	RiskFactor	insomnia	Sign or Symptom
T144	57111	57121	RiskFactor	Depression	Mental or Behavioral Dysfunction
T5	57525	57535	Preventions	non-smoker	Individual Behavior
T113	57664	57669	RiskFactor	obese	Disease or Syndrome
T129	58187	58194	Preventions	DM diet	Food
T174	58199	58206	Preventions	wt loss	Individual Behavior
T164	58515	58523	RiskFactor	Insomnia	Sign or Symptom
T53	58528	58538	RiskFactor	depression	Mental or Behavioral Dysfunction
