# Supplementary material for: Building a semantically annotated corpus for chronic disease complications using two document types
Source: PLoS One. 2021 Mar 18;16(3):e0247319. doi: 10.1371/journal.pone.0247319 (PMC7971867; doi:10.1371/journal.pone.0247319)
Supplement: S2 File — (ZIP) [file pone.0247319.s002.zip › EHRs/322-02.txt]

serial	start	end	tag	value	UMLS Semantic Type
T105	59060	59076	RiskFactor	high cholesterol	Finding
T52	59148	59156	RiskFactor	exercise	Daily or Recreational Activity
T122	59414	59417	Macro	CAD	Disease or Syndrome
T88	59531	59545	Preventions	does not drink	Individual Behavior
T121	59550	59564	Preventions	does not smoke	Individual Behavior
T10	60468	60491	Macro	acute coronary syndrome	Disease or Syndrome
