# Supplementary material for: Building a semantically annotated corpus for chronic disease complications using two document types
Source: PLoS One. 2021 Mar 18;16(3):e0247319. doi: 10.1371/journal.pone.0247319 (PMC7971867; doi:10.1371/journal.pone.0247319)
Supplement: S2 File — (ZIP) [file pone.0247319.s002.zip › EHRs/322-03.txt]

serial	start	end	tag	value	UMLS Semantic Type
T71	62458	62477	Micro	Fournier's gangrene	Disease or Syndrome
T85	63283	63299	Micro	microalbuminuria	Finding
T124	63559	63577	RiskFactor	Mixed dyslipidemia	Disease or Syndrome
T48	63581	63591	RiskFactor	Depression	Mental or Behavioral Dysfunction
T29	63595	63602	RiskFactor	Obesity	Disease or Syndrome
T73	64263	64278	Preventions	Tobacco: denies	Individual Behavior
T72	64280	64284	RiskFactor	EtOH	Individual Behavior
T102	64384	64386	Macro	MI	Disease or Syndrome
T60	65707	65726	Micro	Fournier's gangrene	Disease or Syndrome
T26	65922	65929	RiskFactor	obesity	Disease or Syndrome
T143	66957	66977	RiskFactor	hypertriglyceridemia	Disease or Syndrome
