# Supplementary material for: Building a semantically annotated corpus for chronic disease complications using two document types
Source: PLoS One. 2021 Mar 18;16(3):e0247319. doi: 10.1371/journal.pone.0247319 (PMC7971867; doi:10.1371/journal.pone.0247319)
Supplement: S2 File — (ZIP) [file pone.0247319.s002.zip › EHRs/322-04.txt]

serial	start	end	tag	value	UMLS Semantic Type
T68	67139	67153	RiskFactor	hyperlipidemia	Disease or Syndrome
T38	67192	67217	Micro	Fournier&#8217;s gangrene	Disease or Syndrome
T166	67235	67245	RiskFactor	depression	Mental or Behavioral Dysfunction
T138	67624	67634	RiskFactor	depression	Mental or Behavioral Dysfunction
T66	68876	68886	RiskFactor	Depression	Mental or Behavioral Dysfunction
T133	69016	69027	Preventions	lost weight	Individual Behavior
T70	69120	69136	Micro	Microalbuminuria	Finding
T77	69331	69345	RiskFactor	Hyperlipidemia	Disease or Syndrome
T155	69358	69378	RiskFactor	hypertriglyceridemia	Disease or Syndrome
T1	69581	69606	Micro	Fournier&#8217;s Gangrene	Disease or Syndrome
T150	69790	69815	Micro	Fournier&#8217;s gangrene	Disease or Syndrome
T14	70273	70298	Micro	Fournier&#8217;s gangrene	Disease or Syndrome
T117	70421	70428	RiskFactor	Obesity	Disease or Syndrome
T158	71288	71303	Preventions	Tobacco: Denies	Individual Behavior
T127	71304	71308	RiskFactor	EtOH	Individual Behavior
T80	71838	71844	Macro	angina	Sign or Symptom
T162	81442	81456	RiskFactor	hyperlipidemia	Disease or Syndrome
T8	81495	81520	Micro	Fournier&#8217;s gangrene	Disease or Syndrome
T94	81538	81548	RiskFactor	depression	Mental or Behavioral Dysfunction
T125	81829	81843	RiskFactor	hyperlipidemia	Disease or Syndrome
T101	82128	82144	Micro	microalbuminuria	Finding
T104	82200	82220	RiskFactor	hypertriglyceridemia	Disease or Syndrome
T43	83280	83295	RiskFactor	triglyceridemia	Finding
