# Supplementary material for: Building a semantically annotated corpus for chronic disease complications using two document types
Source: PLoS One. 2021 Mar 18;16(3):e0247319. doi: 10.1371/journal.pone.0247319 (PMC7971867; doi:10.1371/journal.pone.0247319)
Supplement: S2 File — (ZIP) [file pone.0247319.s002.zip › EHRs/322-05.txt]

serial	start	end	tag	value	UMLS Semantic Type
T165	83668	83693	Micro	Fournier&#8217;s gangrene	Disease or Syndrome
T32	84254	84274	RiskFactor	Hypercholesterolemia	Disease or Syndrome
T2	84281	84300	Micro	Fournier's gangrene	Disease or Syndrome
T25	84487	84506	Micro	Fournier's gangrene	Disease or Syndrome
T78	84884	84895	Preventions	Tob: denies	Individual Behavior
T63	84896	84900	RiskFactor	EtOH	Individual Behavior
T112	85020	85025	RiskFactor	Obese	Disease or Syndrome
T45	89907	89932	Micro	Fournier&#8217;s gangrene	Disease or Syndrome
