# Supplementary material for: Building a semantically annotated corpus for chronic disease complications using two document types
Source: PLoS One. 2021 Mar 18;16(3):e0247319. doi: 10.1371/journal.pone.0247319 (PMC7971867; doi:10.1371/journal.pone.0247319)
Supplement: S2 File — (ZIP) [file pone.0247319.s002.zip › EHRs/323-01.txt]

serial	start	end	tag	value	UMLS Semantic Type
T75	214	224	Micro	neuropathy	Disease or Syndrome
T24	229	240	Micro	retinopathy	Disease or Syndrome
T94	703	716	RiskFactor	Former smoker	Individual Behavior
T46	922	933	Micro	retinopathy	Disease or Syndrome
T108	3095	3100	RiskFactor	Obese	Disease or Syndrome
T109	3438	3462	Macro	congestive heart failure	Disease or Syndrome
T86	3486	3507	Preventions	dietary sodium intake	Food
T15	3787	3798	Micro	proteinuria	Disease or Syndrome
