# Supplementary material for: Building a semantically annotated corpus for chronic disease complications using two document types
Source: PLoS One. 2021 Mar 18;16(3):e0247319. doi: 10.1371/journal.pone.0247319 (PMC7971867; doi:10.1371/journal.pone.0247319)
Supplement: S2 File — (ZIP) [file pone.0247319.s002.zip › EHRs/323-02.txt]

serial	start	end	tag	value	UMLS Semantic Type
T97	5465	5475	Micro	neuropathy	Disease or Syndrome
T89	5480	5491	Micro	retinopathy	Disease or Syndrome
T9	5856	5870	RiskFactor	hyperlipidemia	Disease or Syndrome
T54	6029	6041	Preventions	not a smoker	Individual Behavior
T116	7430	7449	Micro	diabetic dermopathy	Disease or Syndrome
T45	7569	7574	RiskFactor	obese	Disease or Syndrome
