# Supplementary material for: Building a semantically annotated corpus for chronic disease complications using two document types
Source: PLoS One. 2021 Mar 18;16(3):e0247319. doi: 10.1371/journal.pone.0247319 (PMC7971867; doi:10.1371/journal.pone.0247319)
Supplement: S2 File — (ZIP) [file pone.0247319.s002.zip › EHRs/323-05.txt]

Serial	TAG	start	end	value	UMLS Semantic Type
T1	RiskFactor	4122	4125	LDL	Finding
T2	RiskFactor	218	232	hemoglobin A1c	Finding
T3	Preventions	4089	4110	cholesterol treatment	Therapeutic or Preventive Procedure
