# Supplementary material for: Building a semantically annotated corpus for chronic disease complications using two document types
Source: PLoS One. 2021 Mar 18;16(3):e0247319. doi: 10.1371/journal.pone.0247319 (PMC7971867; doi:10.1371/journal.pone.0247319)
Supplement: S2 File — (ZIP) [file pone.0247319.s002.zip › EHRs/325-02.txt]

serial	start	end	tag	value	UMLS Semantic Type
T61	12839	12842	Macro	CAD	Disease or Syndrome
T18	14675	14682	RiskFactor	Obesity	Disease or Syndrome
T16	14776	14786	RiskFactor	Depression	Mental or Behavioral Dysfunction
T40	14803	14823	RiskFactor	Hypercholesterolemia	Disease or Syndrome
T90	15055	15067	Preventions	Quit smoking	Individual Behavior
T111	15288	15291	Macro	CAD	Disease or Syndrome
T23	18905	18908	Macro	CAD	Disease or Syndrome
T19	19041	19060	RiskFactor	poor med compliance	Individual Behavior
T78	19257	19271	Macro	ischemia event	Disease or Syndrome
T1	19361	19369	Macro	ischemia	Disease or Syndrome
