# Supplementary material for: Building a semantically annotated corpus for chronic disease complications using two document types
Source: PLoS One. 2021 Mar 18;16(3):e0247319. doi: 10.1371/journal.pone.0247319 (PMC7971867; doi:10.1371/journal.pone.0247319)
Supplement: S2 File — (ZIP) [file pone.0247319.s002.zip › EHRs/325-03.txt]

serial	start	end	tag	value	UMLS Semantic Type
T53	20698	20707	Micro	hematuria	Finding
T11	21443	21450	RiskFactor	Obesity	Disease or Syndrome
T72	21514	21524	RiskFactor	Depression	Mental or Behavioral Dysfunction
T70	21534	21554	RiskFactor	Hypercholesterolemia	Disease or Syndrome
T106	21749	21752	Macro	CAD	Disease or Syndrome
T51	21894	21901	RiskFactor	Tobacco	Individual Behavior
T100	21917	21929	Preventions	quit smoking	Individual Behavior
T55	21999	22006	RiskFactor	Alcohol	Individual Behavior
T103	27847	27859	Preventions	Low Fat Diet	Food
