# Supplementary material for: Building a semantically annotated corpus for chronic disease complications using two document types
Source: PLoS One. 2021 Mar 18;16(3):e0247319. doi: 10.1371/journal.pone.0247319 (PMC7971867; doi:10.1371/journal.pone.0247319)
Supplement: S2 File — (ZIP) [file pone.0247319.s002.zip › EHRs/325-04.txt]

serial	start	end	tag	value	UMLS Semantic Type
T114	28896	28903	RiskFactor	Obesity	Disease or Syndrome
T76	28905	28915	RiskFactor	Depression	Mental or Behavioral Dysfunction
T30	28956	28970	RiskFactor	Hyperlipidemia	Disease or Syndrome
T47	29555	29567	Preventions	quit smoking	Individual Behavior
T4	29612	29619	RiskFactor	smoking	Individual Behavior
T58	29862	29864	Macro	MI	Disease or Syndrome
T87	35722	35741	Macro	myocardial ischemia	Disease or Syndrome
T83	35745	35755	Macro	infarction	Disease or Syndrome
T79	36216	36228	RiskFactor	past smoking	Individual Behavior
T31	36563	36567	RiskFactor	EtOH	Individual Behavior
T36	36747	36757	RiskFactor	Depression	Mental or Behavioral Dysfunction
