# Supplementary material for: Building a semantically annotated corpus for chronic disease complications using two document types
Source: PLoS One. 2021 Mar 18;16(3):e0247319. doi: 10.1371/journal.pone.0247319 (PMC7971867; doi:10.1371/journal.pone.0247319)
Supplement: S2 File — (ZIP) [file pone.0247319.s002.zip › EHRs/325-05.txt]

serial	start	end	tag	value	UMLS Semantic Type
T77	37333	37340	RiskFactor	Obesity	Disease or Syndrome
T82	37373	37384	Preventions	weight loss	Individual Behavior
T37	37475	37479	RiskFactor	ETOH	Individual Behavior
T6	37530	37540	RiskFactor	Depression	Mental or Behavioral Dysfunction
T67	37545	37560	RiskFactor	ETOH dependence	Individual Behavior
T50	37984	37995	Preventions	weight loss	Individual Behavior
T99	38026	38040	RiskFactor	Hyperlipidemia	Disease or Syndrome
T49	38044	38051	RiskFactor	HDL low	Finding
T91	39446	39456	RiskFactor	depression	Mental or Behavioral Dysfunction
T34	39621	39631	RiskFactor	Depression	Mental or Behavioral Dysfunction
T95	39837	39848	Preventions	weight loss	Individual Behavior
T32	39853	39860	RiskFactor	Obesity	Disease or Syndrome
