# Supplementary material for: Building a semantically annotated corpus for chronic disease complications using two document types
Source: PLoS One. 2021 Mar 18;16(3):e0247319. doi: 10.1371/journal.pone.0247319 (PMC7971867; doi:10.1371/journal.pone.0247319)
Supplement: S2 File — (ZIP) [file pone.0247319.s002.zip › EHRs/327-01.txt]

serial	start	end	tag	value	UMLS Semantic Type
T110	41151	41171	RiskFactor	hypercholesterolemia	Disease or Syndrome
T73	41174	41181	RiskFactor	obesity	Disease or Syndrome
T7	41580	41589	Preventions	nonsmoker	Individual Behavior
T104	41734	41741	RiskFactor	anxiety	Mental or Behavioral Dysfunction
T5	41978	41983	RiskFactor	obese	Disease or Syndrome
T66	42833	42853	Micro	urinary microalbumin	Finding
