# Supplementary material for: Building a semantically annotated corpus for chronic disease complications using two document types
Source: PLoS One. 2021 Mar 18;16(3):e0247319. doi: 10.1371/journal.pone.0247319 (PMC7971867; doi:10.1371/journal.pone.0247319)
Supplement: S2 File — (ZIP) [file pone.0247319.s002.zip › EHRs/327-02.txt]

serial	start	end	tag	value	UMLS Semantic Type
T96	44026	44035	RiskFactor	HYPERCHOL	Disease or Syndrome
T85	44038	44044	RiskFactor	WEIGHT	Organism Attribute
T44	44740	44745	RiskFactor	obese	Disease or Syndrome
T107	45315	45329	RiskFactor	Hyperlipidemia	Disease or Syndrome
T84	45438	45445	RiskFactor	Obesity	Disease or Syndrome
