# Supplementary material for: Building a semantically annotated corpus for chronic disease complications using two document types
Source: PLoS One. 2021 Mar 18;16(3):e0247319. doi: 10.1371/journal.pone.0247319 (PMC7971867; doi:10.1371/journal.pone.0247319)
Supplement: S2 File — (ZIP) [file pone.0247319.s002.zip › EHRs/327-03.txt]

serial	start	end	tag	value	UMLS Semantic Type
T22	45951	45972	RiskFactor	microscopic hematuria	Finding
T98	46236	46245	RiskFactor	HYPERCHOL	Disease or Syndrome
T69	46273	46276	Macro	CVA	Disease or Syndrome
T71	47064	47078	RiskFactor	Hyperlipidemia	Disease or Syndrome
T28	47117	47124	RiskFactor	low HDL	Finding
T80	47235	47256	Micro	Microscopic hematuria	Finding
T48	47500	47514	Micro	microhematuria	Finding
