# Supplementary material for: Building a semantically annotated corpus for chronic disease complications using two document types
Source: PLoS One. 2021 Mar 18;16(3):e0247319. doi: 10.1371/journal.pone.0247319 (PMC7971867; doi:10.1371/journal.pone.0247319)
Supplement: S2 File — (ZIP) [file pone.0247319.s002.zip › EHRs/327-04.txt]

serial	start	end	tag	value	UMLS Semantic Type
T63	47654	47661	RiskFactor	obesity	Disease or Syndrome
T81	47751	47762	RiskFactor	lose weight	Individual Behavior
T3	47888	47897	RiskFactor	HYPERCHOL	Disease or Syndrome
T38	49132	49146	Preventions	NEVER A SMOKER	Individual Behavior
T52	50730	50735	RiskFactor	obese	Disease or Syndrome
T93	50950	50953	Macro	CVA	Disease or Syndrome
T59	51203	51210	RiskFactor	Obesity	Disease or Syndrome
